# Supplementary material for: RNA Biomarker Trends across Type I and Type II Aerobic Methanotrophs in Response to Methane Oxidation Rates and Transcriptome Response to Short-Term Methane and Oxygen Limitation in Methylomicrobium album BG8
Source: Microbiol Spectr. 2022 Jun 9;10(3):e00003-22. doi: 10.1128/spectrum.00003-22 (PMC9241951; doi:10.1128/spectrum.00003-22)
Supplement: Supplemental file 2 — Supplemental material. Download spectrum.00003-22-s0002.xlsx, XLSX file, 0.4 MB [file spectrum.00003-22-s0002.xlsx]

## Sheet: DGE_PSSvsSubstrateLimitation
Journal:
Manuscript title:
Authors: Egidio F. Tentori#, Shania Fang, and Ruth E. Richardson
School of Civil and Environmental Engineering, Cornell University, Ithaca, NY, 14850
#To whom correspondence should be addressed. Email: eft35@cornell.edu
				2d PSS vs. 2d CH4 Off			4d PSS vs. 4d O2 Off
				PSS/CH4 Off			PSS/O2 Off
geneID_GEM	GeneID	GeneID_NCBI	Gene product	log2(FC)	p-adj	sig	log2(FC)	p-adj	sig
Malb_3095		METAL_RS00005	membrane protein insertase YidC	1.14	0.0583852	no	-0.069	0.924412	no
Malb_3251	Metal_0002	METAL_RS00010	ribonuclease P protein component	0.703	0.364354	no	-1.604	0.0181861	yes
Malb_3390	Metal_0004	METAL_RS00015	chromosomal replication initiator protein DnaA	-0.811	0.137755	no	-1.229	0.0214097	yes
Malb_3571	Metal_0005	METAL_RS00020	DNA polymerase III subunit beta	-0.271	0.764794	no	-0.517	0.382837	no
Malb_3706	Metal_0006	METAL_RS00025	DNA replication/repair protein RecF	-0.424	0.788677	no	-1.198	NA	no
Malb_3749	Metal_0007	METAL_RS00030	DNA topoisomerase (ATP-hydrolyzing) subunit B	0.473	0.508337	no	0.634	0.255862	no
Malb_3007		METAL_RS00035	IS5 family transposase	1.013	0.294973	no	-0.463	0.605378	no
Malb_3022	Metal_0009	METAL_RS00040	hypothetical protein	0.286	0.864525	no	-0.709	0.516809	no
#N/A	Metal_0010	METAL_RS00045	hypothetical protein	0.011	0.996746	no	-0.534	0.697175	no
#N/A	Metal_0012	METAL_RS00055	helix-turn-helix transcriptional regulator	0.175	0.915328	no	-1.185	0.242778	no
#N/A	Metal_0013	METAL_RS00060	TnsA endonuclease	2.545	NA	no	-0.92	NA	no
Malb_3682	Metal_0014	METAL_RS00065	DDE-type integrase/transposase/recombinase	-0.02	0.991159	no	-0.069	NA	no
Malb_3627		METAL_RS00070	transposase	0.34	0.884483	no	-0.784	NA	no
Malb_3699	Metal_0017	METAL_RS00075	IS256 family transposase	-0.749	NA	no	-1.254	NA	no
Malb_3416		METAL_RS00080	hypothetical protein	-4.258	0.000722374	yes	-0.595	NA	no
Malb_3450	Metal_0018	METAL_RS00085	hypothetical protein	-2.59	0.00139118	yes	-2.107	0.0238264	yes
Malb_3917	Metal_0019	METAL_RS00090	hypothetical protein	-1.609	0.0936037	no	-2.369	0.0145899	yes
#N/A	Metal_0020	METAL_RS00095	IS66 family transposase	1.445	NA	no	-1.666	NA	no
#N/A	Metal_0021	METAL_RS00100	IS66 family insertion sequence element accessory protein TnpB	0	NA	no	0	NA	no
#N/A	Metal_0022	METAL_RS00105	hypothetical protein	-2.354	NA	no	-1.692	NA	no
Malb_2241	Metal_0023	METAL_RS00110	hypothetical protein	0.788	0.416355	no	-0.322	NA	no
Malb_2041		METAL_RS00115	hypothetical protein	0.366	0.790805	no	-0.731	NA	no
Malb_2425	Metal_0025	METAL_RS00120	IS200/IS605 family transposase	0.534	0.819108	no	-2.308	NA	no
Malb_2607		METAL_RS00130	plasmid stability protein StbB	0.456	0.694836	no	0.163	0.848851	no
Malb_2966	Metal_0029	METAL_RS00135	hypothetical protein	0.044	0.982529	no	-0.71	NA	no
Malb_2472	Metal_0030	METAL_RS00140	hypothetical protein	-0.274	0.869123	no	-1.19	0.260623	no
Malb_2308	Metal_0031	METAL_RS00145	MBL fold metallo-hydrolase	-1.974	0.0891318	no	-1.685	0.143361	no
Malb_2415	Metal_0032	METAL_RS00150	bifunctional diguanylate cyclase/phosphodiesterase	-1.905	0.0120612	yes	-1.567	0.0548758	no
Malb_2029	Metal_0033	METAL_RS00155	hypothetical protein	-1.665	0.305224	no	-2.091	0.150744	no
Malb_2967	Metal_0034	METAL_RS00160	MBL fold metallo-hydrolase	-0.852	0.130586	no	-0.859	0.113634	no
Malb_2052	Metal_0035	METAL_RS00165	HDOD domain-containing protein	-2.74	0.0328172	yes	-0.956	0.482623	no
Malb_2617	Metal_0036	METAL_RS00170	DUF3280 domain-containing protein	-0.61	0.705725	no	-0.835	NA	no
Malb_2276	Metal_0037	METAL_RS00175	hypothetical protein	-0.683	NA	no	-1.311	NA	no
Malb_2835	Metal_0038	METAL_RS00180	histidine kinase	-0.194	0.89714	no	0.004	0.998236	no
Malb_2704	Metal_0039	METAL_RS00185	response regulator transcription factor	0.39	0.73824	no	0.877	NA	no
Malb_2129	Metal_0040	METAL_RS00190	HdeD family acid-resistance protein	-0.547	0.618963	no	-1.01	NA	no
Malb_2958	Metal_0041	METAL_RS00195	inorganic phosphate transporter	1.058	0.101459	no	0.173	0.798714	no
Malb_2083	Metal_0042	METAL_RS00200	hypothetical protein	0.975	0.204246	no	-0.855	0.230829	no
Malb_2433	Metal_0043	METAL_RS00205	helix-turn-helix transcriptional regulator	-0.485	NA	no	0.014	NA	no
Malb_2526	Metal_0044	METAL_RS00210	arsenate reductase ArsC	-0.202	0.901121	no	-0.233	NA	no
Malb_2664	Metal_0045	METAL_RS00215	glyoxalase/bleomycin resistance/dioxygenase family protein	0.784	0.62045	no	0.822	NA	no
Malb_2763	Metal_0046	METAL_RS00220	ACR3 family arsenite efflux transporter	0.598	0.469265	no	1.448	0.0272761	yes
Malb_2006	Metal_0047	METAL_RS00225	cation transporter	-0.754	0.408615	no	-0.543	0.486366	no
Malb_2181		METAL_RS00230	phosphoribosyltransferase	0.072	0.944174	no	0.249	NA	no
Malb_2646	Metal_0049	METAL_RS00235	ABC transporter substrate-binding protein	-0.26	0.785287	no	-0.151	0.823585	no
Malb_2620	Metal_0050	METAL_RS00240	phosphoribosylamine--glycine ligase	1.844	0.020868	yes	1.663	0.0458647	yes
Malb_2387	Metal_0051	METAL_RS00245	bifunctional phosphoribosylaminoimidazolecarboxamide formyltransferase/IMP cyclohydrolase	1.964	0.014636	yes	1.831	0.033011	yes
Malb_2161		METAL_RS00250	Fis family transcriptional regulator	1.978	0.25254	no	-0.307	NA	no
Malb_2023	Metal_0053	METAL_RS00255	tRNA dihydrouridine synthase DusB	2.175	0.0198493	yes	1.704	0.0771233	no
Malb_2913	Metal_0054	METAL_RS00260	hypothetical protein	0.761	0.153565	no	-0.235	0.65574	no
Malb_2582	Metal_0055	METAL_RS00265	hypothetical protein	-0.128	0.956217	no	-0.872	NA	no
Malb_2375	Metal_0056	METAL_RS00270	class I SAM-dependent rRNA methyltransferase	-0.283	0.865066	no	0.575	0.605378	no
Malb_2230	Metal_0057	METAL_RS00275	DUF3426 domain-containing protein	1.469	0.0112711	yes	1.379	0.0236743	yes
Malb_2105	Metal_0058	METAL_RS00280	50S ribosomal protein L11 methyltransferase	1.511	0.106873	no	1.991	0.0309341	yes
Malb_2856	Metal_0059	METAL_RS00285	acetyl-CoA carboxylase biotin carboxylase subunit	1.239	0.150655	no	1.454	0.0758324	no
Malb_2512	Metal_0060	METAL_RS00290	acetyl-CoA carboxylase biotin carboxyl carrier protein	1.12	0.071334	no	-0.907	0.133756	no
Malb_2872	Metal_0061	METAL_RS00295	type II 3-dehydroquinate dehydratase	0.341	0.816228	no	-1.452	0.132844	no
Malb_2556	Metal_0062	METAL_RS00300	TlpA family protein disulfide reductase	0.559	0.515559	no	0.243	0.730989	no
Malb_2282	Metal_0063	METAL_RS00305	protein-disulfide reductase DsbD	0.778	0.414279	no	1.068	0.178384	no
Malb_2389	Metal_0064	METAL_RS00310	divalent-cation tolerance protein CutA	0.504	0.579073	no	-0.662	0.321975	no
Malb_2017	Metal_0065	METAL_RS00315	FxsA family protein	-0.594	0.54538	no	-0.967	0.195276	no
Malb_2137	Metal_0066	METAL_RS00320	DUF2892 domain-containing protein	1.778	0.122888	no	-0.152	0.904987	no
Malb_2780	Metal_0067	METAL_RS00325	DNA helicase II	0.109	0.924536	no	0.621	0.379055	no
Malb_2980	Metal_0068	METAL_RS00330	M48 family metallopeptidase	0.348	0.751021	no	-0.43	0.568443	no
Malb_2107	Metal_0069	METAL_RS00335	succinyldiaminopimelate transaminase	-0.037	0.974892	no	0.281	0.685313	no
Malb_2059	Metal_0070	METAL_RS00340	2,3,4,5-tetrahydropyridine-2,6-dicarboxylate N-succinyltransferase	0.115	0.914642	no	0.404	0.554763	no
Malb_2235	Metal_0071	METAL_RS00345	hypothetical protein	1.233	0.366468	no	0.704	NA	no
Malb_2866	Metal_0072	METAL_RS00350	ArsC family reductase	0.953	0.243999	no	0.493	NA	no
Malb_2970	Metal_0073	METAL_RS00355	succinyl-diaminopimelate desuccinylase	1.436	0.0121256	yes	1.667	0.00623621	yes
Malb_2528	Metal_0074	METAL_RS00360	Uma2 family endonuclease	-0.115	0.935544	no	-0.795	NA	no
Malb_2349	Metal_0075	METAL_RS00365	exo-beta-1,3-glucanase	0.152	0.872706	no	0.309	0.627005	no
Malb_2482	Metal_0076	METAL_RS00370	EAL domain-containing protein	0.217	0.818007	no	0.203	0.758899	no
Malb_2102	Metal_0077	METAL_RS00375	GIY-YIG nuclease family protein	0.066	0.942561	no	-0.128	0.826093	no
Malb_2303	Metal_0079	METAL_RS00380	hypothetical protein	1.086	0.2053	no	-1.761	0.0202061	yes
Malb_2026	Metal_0080	METAL_RS00385	fructosamine kinase family protein	0.041	0.965269	no	0.91	0.109527	no
Malb_2922	Metal_0081	METAL_RS00390	hypothetical protein	-0.426	0.733778	no	-0.517	0.55818	no
Malb_2130	Metal_0082	METAL_RS00395	c-type cytochrome	-1.022	0.0743416	no	-0.297	0.615729	no
#N/A	Metal_0084	METAL_RS00400	hypothetical protein	-0.853	NA	no	-0.417	NA	no
Malb_2555	Metal_0085	METAL_RS00405	NUDIX hydrolase	-0.057	0.965018	no	0.242	NA	no
Malb_2117	Metal_0086	METAL_RS00410	SulP family inorganic anion transporter	-1.81	0.00387406	yes	-1.009	0.146112	no
Malb_2492	Metal_0087	METAL_RS00415	transcriptional activator NhaR	-0.157	0.909606	no	-0.847	NA	no
Malb_2047	Metal_0089	METAL_RS00420	hypothetical protein	-0.538	0.801633	no	-1.132	NA	no
Malb_2167	Metal_0090	METAL_RS00425	acetyl-CoA carboxylase biotin carboxylase subunit	0.04	0.978895	no	0.592	0.474941	no
Malb_2853	Metal_0091	METAL_RS00430	sodium-extruding oxaloacetate decarboxylase subunit alpha	0.36	0.654857	no	1.099	0.0509972	no
Malb_2358	Metal_0092	METAL_RS00435	threonylcarbamoyl-AMP synthase	0.898	0.447717	no	2.35	0.0166466	yes
Malb_2299	Metal_0093	METAL_RS00440	adenosylmethionine--8-amino-7-oxononanoate transaminase	1.431	0.0190906	yes	0.607	0.334296	no
Malb_2421	Metal_0094	METAL_RS00445	CDF family Co(II)/Ni(II) efflux transporter DmeF	0.186	0.862014	no	0.162	0.822509	no
Malb_2064	Metal_0095	METAL_RS00450	metal/formaldehyde-sensitive transcriptional repressor	-0.084	0.960587	no	0.131	NA	no
Malb_2050	Metal_0096	METAL_RS00455	GTP-binding protein	-1.799	0.0699889	no	-1.288	NA	no
Malb_2903	Metal_0097	METAL_RS00460	GTP-binding protein	-1.063	0.331597	no	-0.203	NA	no
Malb_2789	Metal_0098	METAL_RS00465	phosphoribosyl-AMP cyclohydrolase	-1.052	NA	no	0.309	NA	no
Malb_2248	Metal_0099	METAL_RS00470	GTP cyclohydrolase I FolE2	0.24	NA	no	1.165	NA	no
Malb_2637	Metal_0100	METAL_RS00475	6-carboxytetrahydropterin synthase QueD	-2.676	NA	no	-0.416	NA	no
Malb_2298	Metal_0101	METAL_RS00480	threonine--tRNA ligase	-1.335	0.228469	no	0.878	NA	no
Malb_2665	Metal_0102	METAL_RS00485	formylmethanofuran dehydrogenase subunit A	-0.323	0.823673	no	0.549	NA	no
Malb_2540	Metal_0103	METAL_RS00490	DUF1826 domain-containing protein	-0.364	NA	no	0.308	NA	no
Malb_2893	Metal_0104	METAL_RS00495	ZIP family metal transporter	-2.756	NA	no	1.721	NA	no
Malb_2956	Metal_0105	METAL_RS00500	hypothetical protein	-2.349	NA	no	-3.117	NA	no
Malb_2802	Metal_0106	METAL_RS00505	GTP-binding protein	-1.518	0.269872	no	0.956	0.451835	no
Malb_3306	Metal_0107	METAL_RS00510	TonB-dependent receptor	-2.326	0.00585427	yes	-0.368	0.702055	no
Malb_2452	Metal_0108	METAL_RS00515	Fur family transcriptional regulator	-0.215	0.89714	no	-0.546	0.610652	no
Malb_2445		METAL_RS00520	hypothetical protein	-0.796	NA	no	-0.95	NA	no
Malb_2696	Metal_0109	METAL_RS00525	SDR family oxidoreductase	-1.434	0.000435065	yes	-0.72	0.126129	no
Malb_2619	Metal_0110	METAL_RS00530	hypothetical protein	-2.887	2.45725e-07	yes	-0.898	0.192226	no
Malb_2146	Metal_0111	METAL_RS00535	hypothetical protein	-0.708	0.322801	no	-0.898	0.153933	no
Malb_2963	Metal_0112	METAL_RS00540	CPXCG motif-containing cysteine-rich protein	1.284	0.50099	no	1.291	NA	no
Malb_2854	Metal_0113	METAL_RS00545	SDR family oxidoreductase	0.245	0.810202	no	0.399	0.561906	no
Malb_2669	Metal_0114	METAL_RS00550	DUF4124 domain-containing protein	-0.484	0.705725	no	-0.246	0.794456	no
Malb_2541	Metal_0115	METAL_RS00555	POT family MFS transporter	-0.173	0.864706	no	0.362	NA	no
Malb_2575	Metal_0116	METAL_RS00560	MoxR family ATPase	-0.776	0.429019	no	-1.394	0.0875358	no
Malb_2418	Metal_0117	METAL_RS00565	DUF58 domain-containing protein	-0.168	0.861927	no	0.033	0.961308	no
Malb_2238	Metal_0118	METAL_RS00570	DUF4381 domain-containing protein	0.05	0.974892	no	2.153	0.0179843	yes
Malb_2225	Metal_0119	METAL_RS00575	VWA domain-containing protein	-1.02	0.187978	no	0.846	0.245699	no
Malb_2537	Metal_0120	METAL_RS00580	VWA domain-containing protein	-0.439	0.695842	no	1.106	0.151168	no
Malb_2844		METAL_RS00585	IS5 family transposase	-0.078	0.948474	no	1.096	NA	no
#N/A		METAL_RS00590	IS5/IS1182 family transposase	-0.536	0.788141	no	0.772	NA	no
Malb_2671	Metal_0122	METAL_RS00595	protein BatD	-0.395	0.695842	no	0.208	0.779525	no
Malb_2635	Metal_0123	METAL_RS00600	ADP compounds hydrolase NudE	-0.069	0.948847	no	-0.288	0.678686	no
Malb_2836	Metal_0124	METAL_RS00605	GMP/IMP nucleotidase	-0.363	0.728329	no	-0.066	0.93499	no
Malb_2976	Metal_0125	METAL_RS00610	DEAD/DEAH box helicase	0.004	0.996746	no	-0.207	0.697093	no
Malb_2396	Metal_0126	METAL_RS00615	thioredoxin TrxA	1.004	0.101308	no	-0.825	0.169026	no
Malb_2725	Metal_0127	METAL_RS00620	transcription termination factor Rho	-0.287	0.797925	no	-0.197	0.808321	no
Malb_2290	Metal_0128	METAL_RS00625	undecaprenyl-diphosphate phosphatase	0.765	0.331597	no	0.015	0.986118	no
Malb_2438	Metal_0129	METAL_RS00630	hypothetical protein	-2.018	0.1273	no	-1.141	0.376918	no
Malb_2973	Metal_0130	METAL_RS00635	tRNA uridine-5-carboxymethylaminomethyl(34) synthesis enzyme MnmG	0.416	0.729955	no	0.79	0.337988	no
Malb_2753	Metal_0131	METAL_RS00640	16S rRNA (guanine(527)-N(7))-methyltransferase RsmG	0.321	0.631313	no	0.551	0.246035	no
Malb_2518	Metal_0132	METAL_RS00645	ParA family protein	0.551	0.299891	no	0.403	0.397363	no
Malb_2994	Metal_0133	METAL_RS00650	ParB/RepB/Spo0J family partition protein	1.165	0.0510003	no	0.623	0.303744	no
Malb_2700	Metal_0134	METAL_RS00655	hypothetical protein	-2.173	0.0839907	no	-2.063	0.102102	no
Malb_2275	Metal_0135	METAL_RS00660	hypothetical protein	-1.59	0.143325	no	-1.965	0.0595425	no
Malb_2399	Metal_0136	METAL_RS00665	diguanylate cyclase	-1.163	0.0852072	no	-0.843	0.210936	no
Malb_2087	Metal_0137	METAL_RS00670	hypothetical protein	-0.837	0.500809	no	-1.312	0.184273	no
Malb_2158		METAL_RS00675	hypothetical protein	1.333	NA	no	0.154	NA	no
Malb_2654	Metal_0139	METAL_RS00680	ribonuclease HII	2.188	0.000374153	yes	1.738	0.0146925	yes
Malb_2768	Metal_0140	METAL_RS00685	acyl-ACP--UDP-N-acetylglucosamine O-acyltransferase	1.287	0.0436191	yes	-0.17	0.80208	no
Malb_2993	Metal_0141	METAL_RS00690	3-hydroxyacyl-ACP dehydratase FabZ	0.947	0.27933	no	-1.217	0.118713	no
Malb_2096	Metal_0142	METAL_RS00695	OmpH family outer membrane protein	-0.399	0.754455	no	-1.048	0.217765	no
Malb_2126	Metal_0143	METAL_RS00700	outer membrane protein assembly factor BamA	0.318	0.663852	no	-0.28	0.598229	no
Malb_2212	Metal_0144	METAL_RS00705	EF-P lysine aminoacylase GenX	1.432	0.120959	no	-0.125	0.893988	no
Malb_2897	Metal_0145	METAL_RS00710	elongation factor P	0.481	0.688277	no	0.547	0.515429	no
Malb_2788	Metal_0146	METAL_RS00715	EF-P beta-lysylation protein EpmB	-0.191	0.856723	no	-0.152	NA	no
Malb_2713	Metal_0147	METAL_RS00720	calcium-binding protein	-2.427	3.39074e-05	yes	-1.8	0.0119589	yes
Malb_2557		METAL_RS00725	DUF935 family protein	-2.166	0.00145701	yes	-0.571	0.470704	no
Malb_2412		METAL_RS00730	DUF935 family protein	-1.979	0.00320275	yes	-0.075	0.931039	no
Malb_2972		METAL_RS00735	hypothetical protein	-0.839	0.482361	no	0.834	0.391294	no
Malb_2177	Metal_0150	METAL_RS00740	hypothetical protein	-0.787	0.602826	no	-1.067	NA	no
Malb_2816	Metal_0151	METAL_RS00745	phage virion morphogenesis protein	0.208	0.869123	no	0.791	0.33097	no
Malb_2588	Metal_0153	METAL_RS00755	DUF4198 domain-containing protein	1.396	0.0789963	no	1.889	0.0179843	yes
Malb_2703	Metal_0154	METAL_RS00760	hypothetical protein	0.093	0.939881	no	-0.549	0.469507	no
Malb_2998	Metal_0155	METAL_RS00765	hypothetical protein	0.332	0.81323	no	-0.321	NA	no
Malb_2544	Metal_0156	METAL_RS00770	hypothetical protein	0.151	0.890731	no	0.508	NA	no
Malb_2797	Metal_0157	METAL_RS00775	TetR/AcrR family transcriptional regulator	-1.331	0.132988	no	0.863	0.311339	no
Malb_2342	Metal_0158	METAL_RS00780	glutathione S-transferase	-0.296	0.828838	no	1.02	0.252442	no
Malb_3491	Metal_0159	METAL_RS00785	DNA repair photolyase	0.309	0.815289	no	1.886	0.0309341	yes
Malb_3324	Metal_0160	METAL_RS00790	TIGR01458 family HAD-type hydrolase	-1.091	0.360195	no	-1.31	0.204719	no
Malb_3693	Metal_0161	METAL_RS00795	hypothetical protein	-0.403	0.68046	no	-0.291	0.680083	no
Malb_3364	Metal_0162	METAL_RS00800	DGQHR domain-containing protein	1.291	0.3029	no	-0.195	0.876923	no
#N/A		METAL_RS00805	hypothetical protein	1.002	0.441919	no	-0.626	0.575703	no
Malb_3531	Metal_0165	METAL_RS00810	hypothetical protein	0.32	0.754391	no	0.185	0.797634	no
Malb_3636	Metal_0166	METAL_RS00815	DUF692 domain-containing protein	0.08	0.948847	no	-0.203	0.811629	no
Malb_3927	Metal_0167	METAL_RS00820	hypothetical protein	0.567	0.641534	no	1.932	0.0299593	yes
Malb_3909	Metal_0168	METAL_RS00825	copper resistance system multicopper oxidase	0.067	0.947768	no	-0.209	0.751139	no
Malb_3210	Metal_0169	METAL_RS00830	copper resistance protein B	-0.575	0.54538	no	0.399	0.592783	no
Malb_3523		METAL_RS00835	thiol:disulfide interchange protein DsbA/DsbL	0.391	0.646347	no	0.486	0.430687	no
Malb_3715	Metal_0171	METAL_RS00840	cytochrome c4	-0.279	0.775045	no	-0.541	0.41384	no
Malb_3458	Metal_0172	METAL_RS00845	YihA family ribosome biogenesis GTP-binding protein	0.396	0.764398	no	-0.179	0.848461	no
Malb_3089	Metal_0173	METAL_RS00850	MBL fold metallo-hydrolase	-2.201	0.0279521	yes	-2.174	0.0383458	yes
Malb_3833	Metal_0174	METAL_RS00855	HDOD domain-containing protein	-2.188	0.000497096	yes	-0.709	0.333151	no
Malb_3023	Metal_0175	METAL_RS00860	hypothetical protein	-2.028	0.00172394	yes	-0.665	0.366211	no
Malb_3993	Metal_0176	METAL_RS00865	aminoglycoside phosphotransferase family protein	-0.064	0.950586	no	0.891	0.157548	no
Malb_3762	Metal_0177	METAL_RS00870	TraR/DksA family transcriptional regulator	-0.183	0.86272	no	-0.132	0.859353	no
Malb_3653	Metal_0178	METAL_RS00875	MoxR family ATPase	-1.968	0.00864286	yes	-1.489	0.0641858	no
Malb_3493	Metal_0179	METAL_RS00880	DUF58 domain-containing protein	-2.085	4.29129e-06	yes	-1.015	0.0614106	no
Malb_3969	Metal_0180	METAL_RS00885	DUF3488 domain-containing transglutaminase family protein	-1.782	0.00337676	yes	-0.34	0.628102	no
Malb_3924	Metal_0181	METAL_RS00890	hypothetical protein	-0.794	0.471499	no	-1.311	0.14026	no
Malb_3553	Metal_0182	METAL_RS00895	DUF1538 domain-containing protein	0.249	0.788677	no	-0.498	0.425545	no
Malb_3651	Metal_0183	METAL_RS00900	DUF1538 domain-containing protein	0.369	0.693328	no	0.052	0.943525	no
Malb_3263	Metal_0184	METAL_RS00905	P-II family nitrogen regulator	0.42	0.70564	no	0.788	NA	no
Malb_3368	Metal_0185	METAL_RS00910	CBS domain-containing protein	-0.201	0.873737	no	-0.285	0.744479	no
Malb_3049	Metal_0186	METAL_RS00915	TM2 domain-containing protein	0.312	0.78888	no	0.181	0.829718	no
Malb_3168	Metal_0187	METAL_RS00920	universal stress protein	0.418	0.742812	no	1.378	0.108929	no
Malb_3842	Metal_0188	METAL_RS00925	hypothetical protein	0.439	0.603955	no	0.041	0.951682	no
Malb_3958	Metal_0189	METAL_RS00930	ATP-binding cassette domain-containing protein	0.733	0.543271	no	1.187	0.196376	no
Malb_3449	Metal_0190	METAL_RS00935	inositol monophosphatase	0.52	0.622656	no	-1.196	0.106227	no
Malb_3299		METAL_RS00940	hypothetical protein	-3.682	1.08623e-19	yes	-1.251	0.0216812	yes
Malb_3620		METAL_RS00945	hypothetical protein	-0.487	0.59834	no	0.709	0.29663	no
Malb_3530	Metal_0193	METAL_RS00950	cold-shock protein	-0.435	0.801459	no	-1.542	0.179493	no
Malb_3638	Metal_0194	METAL_RS00955	transporter	0.911	0.51484	no	1.087	0.319899	no
Malb_3784	Metal_0195	METAL_RS00960	competence/damage-inducible protein A	0.519	0.65361	no	0.187	NA	no
Malb_3874	Metal_0196	METAL_RS00965	ATP-binding cassette domain-containing protein	-0.029	0.983894	no	0.761	0.356208	no
#N/A	Metal_0197	METAL_RS00970	tRNA-Ser	-1.049	0.640243	no	0.986	NA	no
Malb_3059	Metal_0199	METAL_RS00980	hypothetical protein	-0.182	0.885859	no	-0.899	0.270121	no
Malb_3761	Metal_0202	METAL_RS00985	helix-turn-helix transcriptional regulator	0.083	0.942378	no	-0.974	0.15639	no
Malb_3619		METAL_RS00990	IS200/IS605 family transposase	0.243	0.885052	no	0.193	NA	no
Malb_3312	Metal_0204	METAL_RS00995	DUF2490 domain-containing protein	0.542	0.730922	no	-0.432	NA	no
Malb_3226	Metal_0205	METAL_RS01000	NirD/YgiW/YdeI family stress tolerance protein	-0.788	0.402484	no	-0.561	NA	no
Malb_3069	Metal_0206	METAL_RS01005	sensor histidine kinase	0.371	0.695842	no	1.269	0.0509735	no
Malb_3490	Metal_0207	METAL_RS01010	response regulator transcription factor	-0.349	0.706392	no	-0.495	NA	no
Malb_3426	Metal_0208	METAL_RS01015	DUF4010 domain-containing protein	-1.233	0.39465	no	-1.429	0.248657	no
Malb_3081	Metal_0209	METAL_RS01020	YfdX family protein	-0.526	0.711849	no	-2.132	0.0312269	yes
Malb_3783		METAL_RS01025	sulfotransferase	1.11	0.228125	no	-0.689	0.425545	no
#N/A	Metal_0211	METAL_RS01030	hypothetical protein	-0.049	0.992628	no	-0.855	0.75948	no
#N/A	Metal_0212	METAL_RS01035	hypothetical protein	0.414	0.928298	no	-1.048	0.72652	no
Malb_3890	Metal_0213	METAL_RS01040	hypothetical protein	-0.003	0.998877	no	-1.671	0.0810204	no
Malb_3869	Metal_0215	METAL_RS01045	hypothetical protein	-0.076	0.944174	no	0.378	NA	no
Malb_3521		METAL_RS01050	hypothetical protein	-0.84	0.692233	no	-1.139	NA	no
Malb_3709	Metal_0217	METAL_RS01055	TVP38/TMEM64 family protein	-1.547	0.112707	no	-1.214	NA	no
Malb_3954	Metal_0218	METAL_RS01060	magnesium-translocating P-type ATPase	-1.841	5.0893e-05	yes	-1.096	0.0431334	yes
Malb_3131		METAL_RS01065	hypothetical protein	-1.453	0.0232824	yes	-1.33	0.0493323	yes
Malb_3030		METAL_RS01070	hypothetical protein	-1.658	0.311108	no	-0.899	NA	no
Malb_3609	Metal_0221	METAL_RS01080	DUF3581 domain-containing protein	0.516	0.707794	no	-0.288	0.772052	no
#N/A		METAL_RS01085	hypothetical protein	-0.943	NA	no	0.755	NA	no
Malb_3797	Metal_0222	METAL_RS01090	copper resistance protein	-0.629	0.355304	no	0.098	0.88034	no
Malb_3931	Metal_0223	METAL_RS01095	TSUP family transporter	-0.28	0.836501	no	-1.141	0.193793	no
Malb_3088	Metal_0224	METAL_RS01100	fluoride efflux transporter CrcB	0.997	0.2053	no	-0.581	0.432849	no
Malb_3397	Metal_0225	METAL_RS01105	DUF190 domain-containing protein	1.804	0.265084	no	-0.117	0.943728	no
Malb_3461	Metal_0227	METAL_RS01110	cation-translocating P-type ATPase	0.185	0.871582	no	0.166	0.832753	no
Malb_3665		METAL_RS01115	hypothetical protein	0.053	0.969001	no	1.726	0.0353529	yes
Malb_3900	Metal_0229	METAL_RS01120	hypothetical protein	0.31	0.723193	no	-0.064	0.925121	no
Malb_3868	Metal_0230	METAL_RS01125	DUF190 domain-containing protein	-0.205	0.850422	no	-0.186	NA	no
Malb_3778	Metal_0231	METAL_RS01130	enolase	0.055	0.955736	no	0.141	0.823492	no
Malb_3155	Metal_0232	METAL_RS01135	phosphomethylpyrimidine synthase ThiC	0.771	0.155961	no	0.561	0.276142	no
Malb_3146	Metal_0233	METAL_RS01140	histidinol dehydrogenase	1.43	0.0582834	no	1.74	0.0236743	yes
Malb_3581	Metal_0234	METAL_RS01145	ATP phosphoribosyltransferase	0.801	0.262395	no	1.764	0.00526849	yes
Malb_3255	Metal_0235	METAL_RS01150	UDP-N-acetylglucosamine 1-carboxyvinyltransferase	0.956	0.186055	no	1.274	0.0594734	no
Malb_3930	Metal_0236	METAL_RS01155	STAS domain-containing protein	2.04	0.00480287	yes	0.928	0.226086	no
Malb_3564	Metal_0237	METAL_RS01160	outer membrane lipid asymmetry maintenance protein MlaD	1.816	0.014636	yes	0.692	0.361567	no
Malb_3020	Metal_0238	METAL_RS01165	lipid asymmetry maintenance ABC transporter permease subunit MlaE	1.388	0.167037	no	2.035	0.0343239	yes
Malb_3867	Metal_0239	METAL_RS01170	ATP-binding cassette domain-containing protein	0.665	0.27994	no	-0.348	0.539062	no
Malb_3454	Metal_0240	METAL_RS01175	KpsF/GutQ family sugar-phosphate isomerase	0.614	0.648779	no	0.658	0.501995	no
Malb_3321	Metal_0241	METAL_RS01180	3-deoxy-manno-octulosonate-8-phosphatase KdsC	0.132	0.90008	no	0.65	0.322629	no
Malb_3499	Metal_0242	METAL_RS01185	LPS export ABC transporter periplasmic protein LptC	0.964	0.133649	no	0.685	0.253254	no
Malb_3402	Metal_0243	METAL_RS01190	lipopolysaccharide transport periplasmic protein LptA	0.245	0.889035	no	-0.208	NA	no
Malb_3837	Metal_0244	METAL_RS01195	LPS export ABC transporter ATP-binding protein	0.732	0.395274	no	0.578	0.4322	no
Malb_3683	Metal_0245	METAL_RS01200	RNA polymerase factor sigma-54	-0.382	0.695842	no	-0.232	0.744479	no
Malb_3950	Metal_0246	METAL_RS01205	ribosome-associated translation inhibitor RaiA	-0.35	0.748734	no	-0.779	0.286233	no
Malb_3799	Metal_0247	METAL_RS01210	RNase adapter RapZ	0.352	0.66204	no	-0.525	0.353697	no
Malb_3257	Metal_0248	METAL_RS01215	Mut7-C ubiquitin/RNAse domain-containing protein	0.573	0.536635	no	0.742	0.285156	no
Malb_3092	Metal_0249	METAL_RS01220	response regulator transcription factor	-0.548	0.397431	no	0.34	0.546157	no
Malb_3407	Metal_0250	METAL_RS01225	PepSY domain-containing protein	-0.694	0.210605	no	0.169	0.75435	no
Malb_3425	Metal_0251	METAL_RS01230	signal peptide peptidase SppA	-0.533	0.4474	no	-0.065	0.925121	no
Malb_3757	Metal_0252	METAL_RS01235	HAD-IA family hydrolase	-0.887	0.208437	no	0.629	0.340877	no
Malb_3648	Metal_0253	METAL_RS01240	23S rRNA pseudouridine(955/2504/2580) synthase RluC	0.724	0.24131	no	-0.573	0.312853	no
Malb_3053	Metal_0254	METAL_RS01245	Rne/Rng family ribonuclease	-0.327	0.660603	no	-0.008	0.991372	no
Malb_3718	Metal_0255	METAL_RS01250	aldehyde dehydrogenase family protein	-0.913	0.179019	no	0.637	0.325269	no
Malb_3358	Metal_0257	METAL_RS01260	nucleoside deaminase	0.691	0.236356	no	1.337	0.0135646	yes
Malb_3254	Metal_0258	METAL_RS01265	MBL fold metallo-hydrolase	0.543	0.288475	no	0.938	0.0405434	yes
Malb_3268	Metal_0259	METAL_RS01270	glycerophosphoryl diester phosphodiesterase	-0.193	0.858112	no	1.119	0.0980767	no
Malb_3076	Metal_0260	METAL_RS01275	phosphatidylglycerophosphatase A	0.303	0.770312	no	0.296	0.678686	no
Malb_3291	Metal_0261	METAL_RS01280	thiamine-phosphate kinase	1.444	0.210239	no	1.788	0.0897205	no
Malb_3376	Metal_0262	METAL_RS01285	transcription antitermination factor NusB	1.036	0.262477	no	0.836	0.304148	no
Malb_3744	Metal_0263	METAL_RS01290	6,7-dimethyl-8-ribityllumazine synthase	0.392	0.7745	no	0.59	0.520732	no
Malb_3881	Metal_0264	METAL_RS01295	bifunctional 3,4-dihydroxy-2-butanone-4-phosphate synthase/GTP cyclohydrolase II	0.409	0.719899	no	0.858	0.264668	no
Malb_3957	Metal_0265	METAL_RS01300	riboflavin synthase	0.34	0.764794	no	0.609	0.424315	no
Malb_3770	Metal_0266	METAL_RS01305	bifunctional diaminohydroxyphosphoribosylaminopyrimidine deaminase/5-amino-6-(5-phosphoribosylamino)uracil reductase RibD	1.048	0.461299	no	1.623	0.159624	no
Malb_3136	Metal_0267	METAL_RS01310	transcriptional regulator NrdR	0.866	0.590311	no	1.63	0.164135	no
Malb_3355	Metal_0268	METAL_RS01315	FAD-dependent oxidoreductase	0.345	0.802276	no	1.143	0.214665	no
Malb_3543		METAL_RS01320	hypothetical protein	-1.666	0.0389163	yes	-0.622	0.466274	no
Malb_3570	Metal_0270	METAL_RS01325	glutaredoxin 3	0.902	0.235791	no	0.892	0.190874	no
Malb_3267	Metal_0271	METAL_RS01330	type I DNA topoisomerase	-0.461	0.471499	no	0.096	0.866601	no
Malb_3846	Metal_0272	METAL_RS01335	DUF494 domain-containing protein	-0.017	0.987542	no	-0.734	0.188722	no
Malb_3678	Metal_0273	METAL_RS01340	DNA-protecting protein DprA	-1.955	9.88214e-05	yes	-0.733	0.216447	no
Malb_3102	Metal_0274	METAL_RS01345	LysM peptidoglycan-binding domain-containing protein	-2.092	0.0120612	yes	-1.29	0.150744	no
Malb_3479	Metal_0275	METAL_RS01350	peptide deformylase	-0.663	0.356116	no	-0.278	0.670822	no
Malb_3819	Metal_0276	METAL_RS01355	methionyl-tRNA formyltransferase	0.055	0.965018	no	1.051	0.16214	no
Malb_3216	Metal_0277	METAL_RS01360	16S rRNA (cytosine(967)-C(5))-methyltransferase RsmB	0.781	0.419924	no	1.686	0.0369622	yes
Malb_3654	Metal_0278	METAL_RS01365	DUF4390 domain-containing protein	0.699	0.493961	no	0.631	NA	no
Malb_3772	Metal_0279	METAL_RS01370	HAMP domain-containing protein	0.272	0.764794	no	0.711	0.240694	no
Malb_3079	Metal_0280	METAL_RS01375	sigma-54-dependent Fis family transcriptional regulator	0.458	0.616593	no	1.37	0.0388053	yes
Malb_3277	Metal_0281	METAL_RS01380	pyruvate kinase	0.391	0.757673	no	1.119	0.183448	no
Malb_3040	Metal_0282	METAL_RS01385	type I glyceraldehyde-3-phosphate dehydrogenase	0.165	0.862014	no	-0.938	0.118713	no
Malb_3880	Metal_0283	METAL_RS01390	alpha/beta fold hydrolase	-0.371	0.688277	no	0.437	0.497053	no
Malb_3795	Metal_0284	METAL_RS01395	GFA family protein	-0.46	0.753682	no	1.139	0.243838	no
Malb_3632	Metal_0285	METAL_RS01400	DUF3301 domain-containing protein	-0.133	0.940757	no	0.657	NA	no
Malb_3526	Metal_0286	METAL_RS01405	peroxiredoxin	-2.546	4.01854e-06	yes	-1.312	0.0506861	no
Malb_3333	Metal_0288	METAL_RS01410	helix-turn-helix transcriptional regulator	0.342	0.87079	no	-1.765	NA	no
Malb_3207	Metal_0289	METAL_RS01415	SulP family inorganic anion transporter	-1.338	0.032562	yes	-0.806	0.211764	no
Malb_3560	Metal_0290	METAL_RS01420	carbonic anhydrase	-0.594	0.569874	no	-0.27	0.744009	no
Malb_3724	Metal_0291	METAL_RS01425	cyclic nucleotide-binding domain-containing protein	0.13	0.922955	no	1.22	0.1343	no
Malb_3238	Metal_0292	METAL_RS01430	transporter substrate-binding domain-containing protein	-0.178	0.862014	no	-0.109	0.880517	no
Malb_3068		METAL_RS01435	hypothetical protein	-0.665	NA	no	0.013	NA	no
Malb_3603	Metal_0294	METAL_RS01440	hypothetical protein	-1.832	0.0458804	yes	-1.482	0.114744	no
Malb_3592	Metal_0295	METAL_RS01445	hypothetical protein	-0.901	0.441919	no	-1.083	0.263203	no
Malb_3737	Metal_0296	METAL_RS01450	cysteine desulfurase-like protein	-2.685	4.7405e-06	yes	-1.227	0.0834485	no
Malb_3378	Metal_0297	METAL_RS01455	GHKL domain-containing protein	-0.387	0.728808	no	0.189	0.814007	no
Malb_3673	Metal_0298	METAL_RS01460	TonB-dependent receptor	-1.462	0.212078	no	1.259	0.248711	no
Malb_3045	Metal_0299	METAL_RS01465	hypothetical protein	0.127	0.907315	no	0.959	0.157548	no
Malb_3901	Metal_0300	METAL_RS01470	histidinol-phosphate transaminase	0.263	0.862014	no	1.325	0.161506	no
Malb_3347	Metal_0301	METAL_RS01475	ubiquinol-cytochrome c reductase iron-sulfur subunit	0.305	0.713683	no	0.521	0.361567	no
Malb_3788	Metal_0302	METAL_RS01480	cytochrome b	0.075	0.939993	no	0.598	0.326589	no
Malb_3659	Metal_0303	METAL_RS01485	cytochrome c1	0.354	0.68046	no	0.43	0.479357	no
Malb_3235	Metal_0304	METAL_RS01490	stringent starvation protein A	-0.745	0.415207	no	-0.358	0.65574	no
Malb_3113	Metal_0305	METAL_RS01495	ClpXP protease specificity-enhancing factor	-0.129	0.889725	no	-0.225	0.720628	no
#N/A	Metal_0306	METAL_RS01500	tRNA-Lys	-0.762	0.770593	no	-1.069	0.558261	no
Malb_3480		METAL_RS01505	hypothetical protein	-1.191	0.0148855	yes	-0.75	0.150744	no
Malb_3605	Metal_0308	METAL_RS01510	aconitate hydratase	-3.285	3.15232e-12	yes	-1.484	0.0148505	yes
Malb_3242	Metal_0309	METAL_RS01515	AI-2E family transporter	-3.224	1.83864e-10	yes	-1.444	0.0262383	yes
Malb_3888	Metal_0311	METAL_RS01520	hypothetical protein	-2.321	5.48531e-06	yes	-0.262	NA	no
Malb_3506		METAL_RS01525	PAS domain-containing protein	-2.541	6.95226e-10	yes	-0.516	0.323198	no
Malb_3599		METAL_RS01545	DUF4082 domain-containing protein	-0.746	0.318868	no	-0.332	0.626837	no
Malb_3937	Metal_0318	METAL_RS01550	N-acetyltransferase	-0.108	0.947768	no	0.178	NA	no
Malb_3343	Metal_0319	METAL_RS01555	Gfo/Idh/MocA family oxidoreductase	-0.384	0.694836	no	-0.238	NA	no
Malb_3650	Metal_0320	METAL_RS01560	DegT/DnrJ/EryC1/StrS family aminotransferase	-0.851	0.366468	no	0.493	NA	no
Malb_3071	Metal_0321	METAL_RS01565	acetyltransferase	-0.456	0.770928	no	1.5	NA	no
Malb_3289	Metal_0322	METAL_RS01570	NAD-dependent epimerase/dehydratase family protein	-0.747	0.382825	no	-0.171	NA	no
Malb_3769	Metal_0323	METAL_RS01575	DegT/DnrJ/EryC1/StrS family aminotransferase	-0.717	0.498924	no	0.384	0.659459	no
Malb_3115	Metal_0324	METAL_RS01580	LPS biosynthesis protein	-1.089	0.227984	no	0.559	NA	no
Malb_3130	Metal_0325	METAL_RS01585	CpsD/CapB family tyrosine-protein kinase	-0.148	0.943791	no	-0.761	NA	no
Malb_3702	Metal_0326	METAL_RS01590	nucleotide sugar dehydrogenase	-0.098	0.927383	no	0.259	NA	no
Malb_3612	Metal_0327	METAL_RS01595	glycosyltransferase family 4 protein	-2.606	0.000119641	yes	-1.014	0.202409	no
Malb_3990	Metal_0328	METAL_RS01600	hypothetical protein	-2.036	0.00307194	yes	0.196	0.813377	no
Malb_3863	Metal_0329	METAL_RS01605	glycosyltransferase family 2 protein	-0.829	0.331944	no	-0.615	NA	no
Malb_3224	Metal_0330	METAL_RS01610	glycosyltransferase family 2 protein	-0.607	0.735372	no	0.317	NA	no
Malb_3090	Metal_0331	METAL_RS01615	hypothetical protein	-0.629	0.563545	no	0.041	0.963547	no
Malb_3472	Metal_0332	METAL_RS01620	class I SAM-dependent methyltransferase	-0.855	0.3029	no	-0.68	NA	no
Malb_3414	Metal_0334	METAL_RS01625	glycosyltransferase	-0.432	0.634903	no	-0.5	0.448957	no
Malb_3247	Metal_0335	METAL_RS01630	glycosyltransferase family 8 protein	-0.931	0.28328	no	0.213	NA	no
Malb_3652	Metal_0336	METAL_RS01635	glycosyltransferase family 1 protein	-0.978	0.150443	no	0.239	0.722961	no
#N/A		METAL_RS01645	hypothetical protein	-2.711	NA	no	0.376	NA	no
Malb_3667		METAL_RS01650	FkbM family methyltransferase	-0.25	0.801183	no	-0.006	0.994239	no
Malb_3212	Metal_0339	METAL_RS01655	hypothetical protein	-1.08	0.465262	no	-1.283	NA	no
Malb_3893	Metal_0342	METAL_RS01670	O-antigen translocase	-2.505	9.64851e-11	yes	-1.495	0.00179923	yes
Malb_3740	Metal_0343	METAL_RS01675	hypothetical protein	-0.149	0.918001	no	-0.826	NA	no
Malb_3283	Metal_0344	METAL_RS01680	polysaccharide export protein	-0.619	0.382743	no	-0.492	NA	no
Malb_3167	Metal_0345	METAL_RS01685	L-2-hydroxyglutarate oxidase	-0.728	0.555726	no	-0.214	NA	no
Malb_3386	Metal_0346	METAL_RS01690	exosortase E/protease, VPEID-CTERM system	-1.185	0.0597299	no	-0.552	0.382433	no
#N/A		METAL_RS01695	hypothetical protein	-0.631	0.654556	no	-0.803	0.431465	no
Malb_3273	Metal_0348	METAL_RS01700	hypothetical protein	-0.241	0.7745	no	-1.07	0.0536756	no
Malb_3798	Metal_0349	METAL_RS01705	ribosome-associated translation inhibitor RaiA	-0.428	0.815005	no	-2.045	0.0910976	no
#N/A	Metal_0350	METAL_RS01710	tRNA-Leu	-1.971	0.199581	no	0.001	0.999238	no
Malb_3522	Metal_0351	METAL_RS01715	tRNA preQ1(34) S-adenosylmethionine ribosyltransferase-isomerase QueA	0.976	0.57598	no	1.898	0.137529	no
Malb_3170	Metal_0352	METAL_RS01720	transcriptional regulator	0.528	0.568914	no	-0.823	0.227338	no
Malb_3065	Metal_0353	METAL_RS01725	group 1 truncated hemoglobin	0.129	0.909669	no	0.141	0.857987	no
Malb_3844	Metal_0354	METAL_RS01730	2Fe-2S iron-sulfur cluster binding domain-containing protein	-0.239	0.800815	no	0.671	0.286233	no
Malb_3980	Metal_0355	METAL_RS01735	hypothetical protein	-2.182	0.0549479	no	-0.197	NA	no
Malb_3552	Metal_0356	METAL_RS01740	energy transducer TonB	-1.623	0.0467673	yes	0.962	NA	no
Malb_3011	Metal_0357	METAL_RS01745	MotA/TolQ/ExbB proton channel family protein	-0.159	NA	no	0.061	NA	no
Malb_3305	Metal_0358	METAL_RS01750	biopolymer transporter ExbD	-0.056	NA	no	1.157	NA	no
Malb_3988	Metal_0359	METAL_RS01755	bacterioferritin	0.04	0.986577	no	0.496	0.708964	no
Malb_3103	Metal_0360	METAL_RS01760	TonB-dependent receptor	-0.505	0.752202	no	-0.654	NA	no
Malb_3896		METAL_RS01770	nuclease PIN	-0.204	0.880572	no	-0.242	NA	no
Malb_3934	Metal_0362	METAL_RS01775	4-hydroxy-3-polyprenylbenzoate decarboxylase	0.072	0.950586	no	1.219	0.0900451	no
Malb_3042	Metal_0363	METAL_RS01780	oligopeptidase A	-0.473	0.518292	no	-0.005	0.994602	no
Malb_3027	Metal_0364	METAL_RS01785	pentapeptide repeat-containing protein	-1.152	0.113286	no	0.027	0.972817	no
Malb_3361	Metal_0365	METAL_RS01790	hypothetical protein	-2.891	2.50454e-09	yes	-0.633	0.30328	no
Malb_3697	Metal_0366	METAL_RS01795	exosortase system-associated protein, TIGR04073 family	-1.084	0.359814	no	-0.86	0.410832	no
Malb_3586	Metal_0367	METAL_RS01800	DNA topoisomerase IV subunit A	0.276	0.742812	no	0.6	0.287672	no
Malb_3979	Metal_0368	METAL_RS01805	acyl-CoA thioesterase	-0.087	0.939993	no	-0.263	0.715904	no
Malb_3815	Metal_0369	METAL_RS01810	UDP-glucose/GDP-mannose dehydrogenase family protein	0.849	0.150655	no	-0.023	0.970566	no
Malb_3228	Metal_0370	METAL_RS01815	bifunctional (p)ppGpp synthetase/guanosine-3',5'-bis(diphosphate) 3'-pyrophosphohydrolase	-0.752	0.275426	no	-0.61	0.33097	no
Malb_3989	Metal_0371	METAL_RS01820	hypothetical protein	0.007	0.995267	no	0.218	0.645572	no
Malb_3577	Metal_0372	METAL_RS01825	DNA polymerase I	0.946	0.255912	no	1.255	0.0974343	no
Malb_3647		METAL_RS01830	DUF2934 domain-containing protein	1.401	0.00507911	yes	1.427	0.00634501	yes
Malb_3349	Metal_0374	METAL_RS01835	hypothetical protein	0.991	0.0369109	yes	0.425	0.386521	no
Malb_3644	Metal_0375	METAL_RS01840	glycosyltransferase family 39 protein	1.063	0.201477	no	0.869	0.256604	no
Malb_3956	Metal_0376	METAL_RS01845	membrane protein	0.606	0.754783	no	-0.423	NA	no
Malb_3098	Metal_0377	METAL_RS01850	glycosyltransferase family 2 protein	0.377	0.692968	no	-0.391	0.563789	no
Malb_3262	Metal_0378	METAL_RS01855	30S ribosomal protein S9	0.337	0.763697	no	-1.022	0.16634	no
Malb_3808	Metal_0379	METAL_RS01860	50S ribosomal protein L13	-0.307	0.86272	no	-0.503	0.671723	no
Malb_3689	Metal_0381	METAL_RS01870	cytochrome d ubiquinol oxidase subunit II	-1.834	0.000235311	yes	0.316	0.602019	no
Malb_3078	Metal_0382	METAL_RS01875	cytochrome bd oxidase subunit I	-1.771	2.29175e-05	yes	-0.73	0.143697	no
Malb_3964	Metal_0383	METAL_RS01880	hypothetical protein	-1.842	0.0172915	yes	-2.143	NA	no
Malb_3225	Metal_0384	METAL_RS01885	DUF2721 domain-containing protein	-0.09	0.939993	no	-0.506	0.480978	no
Malb_3300	Metal_0385	METAL_RS01890	pirin family protein	-2.33	0.000268416	yes	-0.244	0.756957	no
Malb_3133	Metal_0386	METAL_RS01895	cytochrome c	-2.523	3.17458e-06	yes	-1.165	0.0738331	no
Malb_3240	Metal_0387	METAL_RS01900	hypothetical protein	-2.326	0.0091613	yes	0.507	NA	no
Malb_3372	Metal_0388	METAL_RS01905	heme-copper oxidase subunit III	-2.493	4.10408e-07	yes	-1.252	0.0410051	yes
Malb_3723	Metal_0389	METAL_RS01910	cytochrome c oxidase subunit I	-2.723	1.92261e-06	yes	-1.744	0.0139891	yes
Malb_3316	Metal_0390	METAL_RS01915	c-type cytochrome	-2.439	6.1571e-05	yes	-1.078	0.134866	no
Malb_3690	Metal_0391	METAL_RS01920	DUF1624 domain-containing protein	0.02	0.988869	no	-0.958	0.198979	no
Malb_3025	Metal_0392	METAL_RS01925	class I SAM-dependent methyltransferase	0.365	0.695842	no	0.054	0.942545	no
Malb_3296	Metal_0394	METAL_RS01935	radical SAM protein	0.986	0.24666	no	1.555	0.0458647	yes
Malb_3885	Metal_0395	METAL_RS01940	EAL domain-containing protein	-1.8	2.03788e-05	yes	-0.399	0.439349	no
#N/A	Metal_0397	METAL_RS01950	tRNA-Leu	-0.488	0.708106	no	-1.219	NA	no
Malb_3096	Metal_0398	METAL_RS01955	trigger factor	0.506	0.664896	no	0.158	0.860984	no
Malb_3417	Metal_0399	METAL_RS01960	ATP-dependent Clp endopeptidase proteolytic subunit ClpP	0.441	0.51806	no	0.244	0.660215	no
Malb_3019	Metal_0400	METAL_RS01965	ATP-dependent Clp protease ATP-binding subunit ClpX	0.384	0.747399	no	1.595	0.0458647	yes
Malb_3919	Metal_0401	METAL_RS01970	multidrug transporter	1.801	0.00946956	yes	0.619	NA	no
Malb_3538	Metal_0402	METAL_RS01975	lysine--tRNA ligase	0.11	0.903452	no	0.246	0.678686	no
Malb_3354		METAL_RS01980	peptide chain release factor 2	0.552	0.579073	no	-0.244	0.75353	no
Malb_4107	Metal_0404	METAL_RS01985	formylmethanofuran dehydrogenase subunit B	-0.037	0.983588	no	1.131	0.248657	no
Malb_4007	Metal_0405	METAL_RS01990	formylmethanofuran dehydrogenase subunit A	0.16	0.856105	no	0.521	0.347945	no
Malb_4089	Metal_0407	METAL_RS01995	DUF2442 domain-containing protein	1.172	0.294973	no	0.576	NA	no
Malb_4221	Metal_0408	METAL_RS02000	type II toxin-antitoxin system Phd/YefM family antitoxin	-0.619	0.719899	no	1.316	0.259605	no
Malb_4166	Metal_0409	METAL_RS02005	type II toxin-antitoxin system RelE/ParE family toxin	0.223	0.930393	no	-0.444	0.790966	no
Malb_4224	Metal_0410	METAL_RS02010	DUF4160 domain-containing protein	-0.472	0.821761	no	-0.556	0.701636	no
Malb_4191	Metal_0411	METAL_RS02015	DUF2442 domain-containing protein	0.123	0.955736	no	-0.676	0.633153	no
Malb_4218	Metal_0412	METAL_RS02020	formylmethanofuran--tetrahydromethanopterin N-formyltransferase	0.018	0.986577	no	0.687	0.232407	no
Malb_4008	Metal_0413	METAL_RS02025	formylmethanofuran dehydrogenase subunit C	0.044	0.978895	no	1.875	0.0354724	yes
Malb_4077	Metal_0414	METAL_RS02030	cation:proton antiporter	0	0.999984	no	0.302	0.562699	no
Malb_4123	Metal_0415	METAL_RS02035	hypothetical protein	1.567	NA	no	-0.102	NA	no
Malb_4154	Metal_0416	METAL_RS02040	hypothetical protein	-2.295	0.167152	no	-1.848	NA	no
Malb_4182	Metal_0417	METAL_RS02045	hypothetical protein	0.266	0.788141	no	0.417	NA	no
Malb_4185	Metal_0418	METAL_RS02050	hypothetical protein	-0.362	0.793918	no	0.262	NA	no
Malb_4024	Metal_0419	METAL_RS02055	ShlB/FhaC/HecB family hemolysin secretion/activation protein	-0.36	0.841637	no	0.788	NA	no
Malb_4207		METAL_RS02060	filamentous hemagglutinin N-terminal domain-containing protein	-0.989	0.386166	no	0.454	0.653067	no
Malb_4129	Metal_0421	METAL_RS02065	DUF2341 domain-containing protein	0.357	0.858651	no	-0.602	NA	no
Malb_4171	Metal_0422	METAL_RS02070	biopolymer transporter ExbD	0.872	NA	no	-3.698	NA	no
Malb_4180	Metal_0423	METAL_RS02075	energy transducer TonB	-0.035	0.98853	no	1.19	NA	no
Malb_4206	Metal_0424	METAL_RS02080	hypothetical protein	-1.305	NA	no	-0.867	NA	no
Malb_4220		METAL_RS02085	hypothetical protein	-0.891	0.543271	no	1.174	NA	no
Malb_4020	Metal_0426	METAL_RS02090	hypothetical protein	-1.45	NA	no	-1.679	NA	no
Malb_4021	Metal_0427	METAL_RS02095	ArsR family transcriptional regulator	-0.245	NA	no	-0.609	NA	no
Malb_4109	Metal_0428	METAL_RS02100	TonB-dependent receptor	-0.255	0.827264	no	0.422	NA	no
Malb_4056	Metal_0429	METAL_RS02105	gluconolactonase	-0.9	0.249063	no	0.224	NA	no
Malb_4215	Metal_0431	METAL_RS02110	rhodanese-like domain-containing protein	-1.339	0.436127	no	-3.08	NA	no
Malb_4137	Metal_0432	METAL_RS02115	DUF1553 domain-containing protein	-0.72	0.644241	no	0.003	NA	no
Malb_4075	Metal_0433	METAL_RS02120	DUF1501 domain-containing protein	-0.909	0.557489	no	-0.288	NA	no
Malb_4051	Metal_0435	METAL_RS02125	hypothetical protein	-0.706	NA	no	-1.821	NA	no
Malb_4095	Metal_0436	METAL_RS02130	peroxiredoxin	-0.834	0.607179	no	-1.22	NA	no
Malb_4034	Metal_0437	METAL_RS02135	cytochrome c	-0.376	0.815005	no	-0.834	NA	no
Malb_4217	Metal_0438	METAL_RS02140	peptidase	-0.125	0.943951	no	0.948	NA	no
Malb_4110	Metal_0439	METAL_RS02145	Sec-independent protein translocase subunit TatA	0.559	NA	no	3.216	NA	no
Malb_4135	Metal_0440	METAL_RS02150	twin-arginine translocase subunit TatB	-0.654	0.642575	no	0.364	NA	no
Malb_4047	Metal_0441	METAL_RS02155	sigma-54-dependent Fis family transcriptional regulator	-0.804	0.517444	no	-1.391	0.14702	no
Malb_4082		METAL_RS02160	transposase	-0.893	0.680545	no	2.795	NA	no
Malb_4204	Metal_0443	METAL_RS02165	hypothetical protein	0.373	0.77707	no	-0.3	0.744094	no
Malb_4125	Metal_0444	METAL_RS02170	methyltransferase domain-containing protein	0.034	0.97946	no	0.248	NA	no
Malb_4176	Metal_0446	METAL_RS02180	YfiR family protein	0.428	0.639325	no	-0.884	0.168589	no
Malb_4063	Metal_0447	METAL_RS02185	DNA gyrase subunit A	0.615	0.336214	no	0.006	0.994239	no
Malb_4054	Metal_0448	METAL_RS02190	3-phosphoserine/phosphohydroxythreonine transaminase	0.871	0.294541	no	1.395	0.0594734	no
Malb_4174	Metal_0449	METAL_RS02195	prephenate dehydratase	1.097	0.122888	no	1.061	0.118257	no
Malb_4019	Metal_0450	METAL_RS02200	histidinol-phosphate transaminase	0.966	0.130586	no	0.613	0.319613	no
Malb_4164	Metal_0451	METAL_RS02205	prephenate dehydrogenase/arogenate dehydrogenase family protein	1.61	0.000919247	yes	0.889	0.104476	no
Malb_4150	Metal_0452	METAL_RS02210	3-phosphoshikimate 1-carboxyvinyltransferase	1.316	0.199581	no	1.844	0.05364	no
Malb_4158	Metal_0453	METAL_RS02215	(d)CMP kinase	-2.017	0.000112154	yes	-0.216	0.740206	no
Malb_4205	Metal_0454	METAL_RS02220	30S ribosomal protein S1	0.09	0.947818	no	0.934	0.273441	no
Malb_4117	Metal_0455	METAL_RS02225	integration host factor subunit beta	1.724	0.0710572	no	-0.581	0.556131	no
#N/A		METAL_RS02230	hypothetical protein	2.649	0.0501543	no	-1.673	NA	no
Malb_4136	Metal_0456	METAL_RS02235	peptidylprolyl isomerase	-0.601	0.348706	no	-0.313	0.587352	no
Malb_4069	Metal_0457	METAL_RS02240	DUF87 domain-containing protein	-1.773	0.00247543	yes	-0.863	0.187452	no
Malb_4159	Metal_0458	METAL_RS02245	AI-2E family transporter	-0.314	0.788677	no	-0.222	0.791567	no
Malb_4149	Metal_0459	METAL_RS02250	phosphoribosylformylglycinamidine cyclo-ligase	0.316	0.825716	no	1.595	0.0890615	no
Malb_4209		METAL_RS02255	hypothetical protein	-0.416	0.719899	no	-0.201	0.814007	no
Malb_4211		METAL_RS02260	methylated-DNA--[protein]-cysteine S-methyltransferase	-1.026	0.236085	no	0.406	0.624034	no
Malb_4038	Metal_0462	METAL_RS02265	RimK family protein	-0.838	0.15949	no	0.166	0.786601	no
Malb_4100	Metal_0463	METAL_RS02270	serine/threonine protein kinase	-0.78	0.580215	no	-1.751	0.0967295	no
#N/A	Metal_0464	METAL_RS02275	IS5 family transposase	0	NA	no	0	NA	no
Malb_4085	Metal_0465	METAL_RS02280	YicC family protein	-0.117	0.894339	no	-0.646	0.244135	no
Malb_4183		METAL_RS02285	hypothetical protein	0.905	0.235997	no	-0.099	0.899505	no
Malb_500	Metal_0467	METAL_RS02290	glycosyltransferase	-1.394	0.154564	no	-0.163	NA	no
#N/A		METAL_RS02295	LysR family transcriptional regulator	-0.555	NA	no	-1.105	NA	no
Malb_635	Metal_0470	METAL_RS02300	glycosyltransferase	-2.437	0.0501543	no	-0.921	NA	no
Malb_996	Metal_0471	METAL_RS02305	LysR family transcriptional regulator	-1.327	0.131288	no	-0.209	NA	no
Malb_284	Metal_0472	METAL_RS02310	hypothetical protein	-2.652	0.00101548	yes	-1.06	0.250769	no
Malb_281	Metal_0474	METAL_RS02320	DHA2 family efflux MFS transporter permease subunit	-2.544	0.000251391	yes	-1.916	0.0211503	yes
Malb_401	Metal_0475	METAL_RS02325	efflux transporter outer membrane subunit	-1.618	0.00693121	yes	0.425	0.525792	no
Malb_970	Metal_0476	METAL_RS02330	HlyD family efflux transporter periplasmic adaptor subunit	-1.605	0.0120576	yes	-0.226	0.755059	no
Malb_667	Metal_0477	METAL_RS02335	alpha-2-macroglobulin	0.264	0.788677	no	0.683	0.303091	no
#N/A	Metal_0478	METAL_RS02340	DUF4347 domain-containing protein	-0.723	0.580215	no	-1.029	0.294349	no
#N/A		METAL_RS02345	hypothetical protein	0.566	0.766433	no	0.517	NA	no
Malb_3629	Metal_0479	METAL_RS02350	hypothetical protein	0.138	0.868354	no	0.016	0.978434	no
Malb_920	Metal_0480	METAL_RS02355	porin family protein	-0.452	0.633018	no	-0.259	NA	no
Malb_463	Metal_0481	METAL_RS02360	hypothetical protein	0.538	0.623511	no	1.164	0.137529	no
Malb_344	Metal_0482	METAL_RS02365	hypothetical protein	-0.955	0.355353	no	-0.615	NA	no
Malb_22	Metal_0483	METAL_RS02370	penicillin-binding protein 1C	0.64	0.388683	no	0.631	0.311571	no
Malb_976	Metal_0484	METAL_RS02375	hypothetical protein	-2.03	0.0117495	yes	-1.514	0.0810204	no
Malb_661	Metal_0485	METAL_RS02380	prolipoprotein diacylglyceryl transferase	-0.465	0.575933	no	-0.214	0.742275	no
Malb_278	Metal_0486	METAL_RS02385	thymidylate synthase	0.473	0.727111	no	0.93	0.312853	no
Malb_393	Metal_0487	METAL_RS02390	inorganic pyrophosphatase	-0.429	0.609986	no	0.343	0.588005	no
Malb_150	Metal_0488	METAL_RS02395	DNA polymerase III subunit alpha	0.081	0.93462	no	1.118	0.0571826	no
Malb_760	Metal_0489	METAL_RS02400	DUF488 family protein	0.847	0.456184	no	0.654	0.48943	no
Malb_918	Metal_0490	METAL_RS02405	PAS domain-containing protein	-1.114	0.0308245	yes	-0.313	0.568443	no
Malb_221	Metal_0492	METAL_RS02410	malto-oligosyltrehalose synthase	-2.451	4.08528e-05	yes	-0.935	NA	no
Malb_42	Metal_0493	METAL_RS02415	malto-oligosyltrehalose trehalohydrolase	-2.338	0.000125105	yes	-0.818	0.256507	no
Malb_238	Metal_0494	METAL_RS02420	glycosyltransferase	-2.485	7.32614e-06	yes	-1.425	NA	no
Malb_73	Metal_0495	METAL_RS02425	hypothetical protein	-2.708	0.0811116	no	-2.348	NA	no
Malb_445	Metal_0496	METAL_RS02430	hypothetical protein	0.338	0.617684	no	-0.125	0.813377	no
Malb_701	Metal_0498	METAL_RS02440	hypothetical protein	-0.138	NA	no	-0.899	NA	no
Malb_958	Metal_0499	METAL_RS02445	hypothetical protein	0.143	0.947768	no	-1.01	NA	no
Malb_793	Metal_0500	METAL_RS02450	alpha/beta hydrolase	-2.674	1.47922e-05	yes	-0.984	0.184725	no
Malb_434	Metal_0502	METAL_RS02460	hypothetical protein	-2.283	0.0724327	no	-1.565	0.224474	no
Malb_887	Metal_0503	METAL_RS02465	hypothetical protein	-2	0.00864286	yes	-0.595	NA	no
#N/A		METAL_RS02470	hypothetical protein	0.872	NA	no	-3.876	NA	no
Malb_208		METAL_RS02475	BON domain-containing protein	-1.241	0.210033	no	-1.04	NA	no
Malb_55	Metal_0505	METAL_RS02480	glycogen debranching protein GlgX	-0.115	0.915328	no	-0.766	NA	no
Malb_710	Metal_0506	METAL_RS02485	peptide chain release factor 3	1.292	0.192801	no	0.852	0.356402	no
Malb_335	Metal_0507	METAL_RS02490	dihydrofolate reductase	0.104	0.928298	no	-0.446	0.528925	no
Malb_820	Metal_0508	METAL_RS02495	asparaginase	0.199	0.862692	no	0.498	0.494994	no
#N/A	Metal_0509	METAL_RS02500	GIY-YIG nuclease family protein	0.827	0.615815	no	0.584	NA	no
Malb_898	Metal_0510	METAL_RS02505	ATP-dependent chaperone ClpB	-1.803	0.000706622	yes	-0.155	0.814801	no
Malb_199	Metal_0511	METAL_RS02510	membrane protein insertion efficiency factor YidD	-0.653	0.638374	no	0.833	NA	no
Malb_846	Metal_0512	METAL_RS02515	YbhB/YbcL family Raf kinase inhibitor-like protein	-2.221	0.069477	no	-1.939	0.116623	no
Malb_272	Metal_0513	METAL_RS02520	DnaK suppressor protein	-1.482	0.182684	no	-0.762	0.479357	no
Malb_586	Metal_0514	METAL_RS02525	hypothetical protein	0.215	0.922955	no	1.223	NA	no
Malb_342	Metal_0515	METAL_RS02530	cytochrome c oxidase subunit I	-0.335	0.705395	no	0.251	0.683934	no
Malb_484	Metal_0516	METAL_RS02535	hypothetical protein	-0.932	0.25254	no	-0.258	NA	no
Malb_91	Metal_0517	METAL_RS02540	cytochrome c oxidase subunit II	-1.308	0.336903	no	1.542	NA	no
Malb_228	Metal_0518	METAL_RS02545	c-type cytochrome	-0.415	0.783326	no	-0.002	NA	no
Malb_140	Metal_0519	METAL_RS02550	membrane protein	-1.642	0.15949	no	-0.488	NA	no
Malb_915		METAL_RS02555	hypothetical protein	-0.635	NA	no	1.787	NA	no
Malb_797	Metal_0521	METAL_RS02560	response regulator transcription factor	0.081	0.953124	no	0.604	NA	no
Malb_372	Metal_0522	METAL_RS02565	putative regulator of cell autolysis	-0.674	0.514911	no	-0.553	NA	no
#N/A		METAL_RS02570	hypothetical protein	0.223	0.900185	no	-0.947	0.401908	no
Malb_602	Metal_0523	METAL_RS02575	hypothetical protein	0.209	0.89714	no	-0.785	0.451283	no
Malb_4	Metal_0524	METAL_RS02580	3-isopropylmalate dehydrogenase	1.11	0.275426	no	1.241	0.17375	no
Malb_439	Metal_0525	METAL_RS02585	ferritin-like domain-containing protein	0.648	0.706453	no	2.466	0.0346525	yes
Malb_537	Metal_0526	METAL_RS02590	acetate--CoA ligase	0.289	0.790805	no	0.568	0.442511	no
Malb_111	Metal_0527	METAL_RS02595	hypothetical protein	0.918	0.369007	no	-0.062	0.950443	no
Malb_251	Metal_0528	METAL_RS02600	enoyl-ACP reductase	0.483	0.681721	no	-0.783	0.339019	no
Malb_953	Metal_0529	METAL_RS02605	ABC transporter substrate-binding protein	-0.231	0.799728	no	0.084	0.901819	no
Malb_798	Metal_0530	METAL_RS02610	ABC transporter permease	-0.077	0.939751	no	0.971	0.109527	no
Malb_248	Metal_0531	METAL_RS02615	folate-binding protein YgfZ	0.568	0.691255	no	1.5	0.125805	no
Malb_852	Metal_0532	METAL_RS02620	heme A synthase	0.198	0.86272	no	0.708	0.332576	no
Malb_231	Metal_0533	METAL_RS02625	rhomboid family intramembrane serine protease	0.273	0.733778	no	-0.134	0.818036	no
Malb_426	Metal_0534	METAL_RS02630	hypothetical protein	1.003	0.111284	no	-0.219	0.735444	no
Malb_212	Metal_0535	METAL_RS02635	response regulator transcription factor	0.449	0.788677	no	0.49	NA	no
Malb_819	Metal_0536	METAL_RS02640	response regulator	-0.064	0.950586	no	0.162	0.813377	no
Malb_896	Metal_0537	METAL_RS02645	hypothetical protein	-0.837	0.609986	no	-1.691	NA	no
Malb_560	Metal_0538	METAL_RS02650	hypothetical protein	-1.645	NA	no	-1.764	NA	no
Malb_317	Metal_0539	METAL_RS02655	urea ABC transporter substrate-binding protein	-0.207	NA	no	-2.05	NA	no
Malb_494	Metal_0540	METAL_RS02660	urea ABC transporter permease subunit UrtB	0.002	0.999464	no	-0.245	NA	no
Malb_432	Metal_0541	METAL_RS02665	urea ABC transporter permease subunit UrtC	-0.407	0.799969	no	0.534	NA	no
Malb_788	Metal_0542	METAL_RS02670	urea ABC transporter ATP-binding protein UrtD	-0.372	0.882418	no	1.41	NA	no
Malb_86	Metal_0543	METAL_RS02675	ABC transporter ATP-binding protein	-1.383	0.247976	no	-0.851	NA	no
Malb_522	Metal_0545	METAL_RS02690	urease accessory protein UreD	-0.228	0.858109	no	1.237	0.118713	no
Malb_131	Metal_0546	METAL_RS02695	urease subunit gamma	0.14	0.903452	no	0.582	NA	no
Malb_31	Metal_0547	METAL_RS02700	urease subunit beta	0.833	0.477872	no	0.554	NA	no
Malb_945	Metal_0548	METAL_RS02705	urease subunit alpha	-0.009	0.995267	no	0.723	0.256507	no
Malb_922	Metal_0549	METAL_RS02710	urease accessory protein UreE	0.304	0.869156	no	1.447	NA	no
Malb_826	Metal_0550	METAL_RS02715	urease accessory protein UreF	-0.19	0.858109	no	1.011	0.123344	no
Malb_670	Metal_0551	METAL_RS02720	urease accessory protein UreG	0.095	0.943951	no	-0.054	NA	no
Malb_235	Metal_0552	METAL_RS02725	hypothetical protein	0.883	0.206606	no	-0.917	0.134866	no
Malb_938	Metal_0553	METAL_RS02730	MFS transporter	-1.282	0.0499776	yes	-0.737	NA	no
Malb_72	Metal_0554	METAL_RS02735	alginate export family protein	-1.461	0.0789963	no	-0.917	0.270029	no
Malb_460	Metal_0555	METAL_RS02740	amidohydrolase	-2.204	0.00145701	yes	-0.066	0.942545	no
Malb_559	Metal_0556	METAL_RS02745	hydrolase	-2.67	0.0463973	yes	-2.565	NA	no
Malb_0	Metal_0557	METAL_RS02750	pirin family protein	-2.73	3.17458e-06	yes	-1.09	NA	no
Malb_427	Metal_0558	METAL_RS02755	FMN-dependent NADH-azoreductase	-4.132	0.000120693	yes	-1.493	NA	no
Malb_122	Metal_0559	METAL_RS02760	LysR family transcriptional regulator	-0.021	0.991252	no	1.299	NA	no
Malb_900	Metal_0560	METAL_RS02765	helix-turn-helix domain-containing protein	-1.395	0.0526528	no	-1.958	NA	no
#N/A		METAL_RS02770	hypothetical protein	-0.155	NA	no	-3.437	NA	no
Malb_641	Metal_0562	METAL_RS02775	DEAD/DEAH box helicase	-0.56	0.518292	no	-0.633	0.356208	no
Malb_3	Metal_0563	METAL_RS02780	hypothetical protein	0.482	NA	no	-0.641	NA	no
Malb_168	Metal_0564	METAL_RS02785	hypothetical protein	-0.569	0.689204	no	0.439	NA	no
Malb_908	Metal_0565	METAL_RS02790	transposase	-0.516	0.468398	no	0.006	0.994259	no
Malb_717	Metal_0567	METAL_RS02800	hypothetical protein	0.415	0.807575	no	-0.62	0.598907	no
Malb_539	Metal_0568	METAL_RS02805	hypothetical protein	-1.062	0.483922	no	0.172	NA	no
Malb_902	Metal_0569	METAL_RS02810	type II toxin-antitoxin system VapC family toxin	0.412	0.691255	no	0.941	NA	no
Malb_3595	Metal_0570	METAL_RS02815	DEAD/DEAH box helicase	0.541	0.352265	no	0.752	0.1343	no
Malb_680	Metal_0571	METAL_RS02820	AAA family ATPase	0.763	0.39721	no	0.183	0.823189	no
Malb_520	Metal_0573	METAL_RS02825	prevent-host-death protein	0.951	0.289219	no	-0.666	NA	no
Malb_566	Metal_0574	METAL_RS02830	hypothetical protein	0.857	0.461425	no	0.771	NA	no
Malb_400	Metal_0575	METAL_RS02835	DEAD/DEAH box helicase	0.743	0.202998	no	0.826	0.12179	no
Malb_236	Metal_0576	METAL_RS02840	GNAT family N-acetyltransferase	0.808	0.703293	no	-1.515	NA	no
Malb_603	Metal_0577	METAL_RS02845	DUF1778 domain-containing protein	0.138	0.922955	no	-0.025	NA	no
Malb_704	Metal_0578	METAL_RS02850	transglycosylase SLT domain-containing protein	1.076	NA	no	-2.061	NA	no
Malb_843	Metal_0579	METAL_RS02855	flagellar transcriptional activator FlhD	-0.268	NA	no	-1.514	NA	no
Malb_703	Metal_0580	METAL_RS02860	flagellar transcriptional activator (FlhC)	-0.435	NA	no	-1.239	NA	no
Malb_142	Metal_0582	METAL_RS02865	ABC transporter substrate-binding protein	1.701	0.0207651	yes	-4.17	3.13027e-12	yes
Malb_331	Metal_0583	METAL_RS02870	ABC transporter permease	2.561	0.149998	no	2.028	NA	no
Malb_674	Metal_0584	METAL_RS02875	ABC transporter ATP-binding protein	0.881	0.611125	no	1.274	NA	no
Malb_605	Metal_0585	METAL_RS02880	urea carboxylase-associated family protein	0.782	0.672495	no	1.137	NA	no
Malb_796	Metal_0586	METAL_RS02885	urea carboxylase-associated family protein	-0.427	0.81574	no	-0.502	NA	no
Malb_882	Metal_0587	METAL_RS02890	urea carboxylase	0.516	0.728494	no	0.665	0.508964	no
Malb_227	Metal_0588	METAL_RS02895	allophanate hydrolase	0.372	0.799719	no	0.79	NA	no
Malb_103	Metal_0589	METAL_RS02900	porin	-0.282	0.81053	no	-1.282	NA	no
Malb_382	Metal_0591	METAL_RS02905	hypothetical protein	-2.799	0.00318449	yes	-1.973	NA	no
Malb_912		METAL_RS02910	transposase	-1.585	0.0384403	yes	-0.313	0.707764	no
Malb_92		METAL_RS02915	hypothetical protein	-2.049	0.00614353	yes	-0.43	0.614524	no
Malb_226	Metal_0593	METAL_RS02920	IS982 family transposase	-1.07	0.360001	no	-1.221	NA	no
#N/A		METAL_RS02925	hypothetical protein	-0.263	0.857711	no	-1.12	0.225297	no
Malb_649	Metal_0595	METAL_RS02930	conjugal transfer protein TraG	-0.539	0.597384	no	-0.171	NA	no
Malb_995	Metal_0596	METAL_RS02935	transposase	-1.139	NA	no	-1.244	NA	no
Malb_526	Metal_0597	METAL_RS02940	conjugal transfer protein TraF	-2.766	NA	no	-1.221	NA	no
Malb_130	Metal_0598	METAL_RS02945	hypothetical protein	-0.586	NA	no	-0.798	NA	no
Malb_778	Metal_0599	METAL_RS02950	TrfA protein	-1.764	NA	no	-0.59	NA	no
#N/A	Metal_0600	METAL_RS02955	hypothetical protein	0.844	NA	no	-0.969	NA	no
Malb_266	Metal_0601	METAL_RS02960	helicase	-0.478	0.753682	no	-1.034	NA	no
Malb_415	Metal_0602	METAL_RS02965	conjugative transfer system coupling protein TraD	1.336	NA	no	-0.484	NA	no
Malb_543	Metal_0603	METAL_RS02970	DUF4400 domain-containing protein	-0.902	NA	no	-1.703	NA	no
Malb_551	Metal_0604	METAL_RS02975	Fic family protein	0.199	0.905181	no	-1.091	0.303135	no
Malb_95	Metal_0605	METAL_RS02980	DUF4365 domain-containing protein	1.234	0.235795	no	-0.269	0.79295	no
Malb_20	Metal_0606	METAL_RS02985	hypothetical protein	1.123	0.470203	no	-1.198	0.345579	no
Malb_146		METAL_RS02990	DEAD/DEAH box helicase family protein	0.36	0.788141	no	-1.145	0.195864	no
Malb_875	Metal_0608	METAL_RS02995	type IV conjugative transfer system protein TraL	-1.654	NA	no	-2.218	NA	no
Malb_540	Metal_0609	METAL_RS03000	TraE protein	-1.804	NA	no	-1.509	NA	no
Malb_414	Metal_0610	METAL_RS03005	conjugal transfer protein TraK	-2.629	NA	no	-0.466	NA	no
Malb_45	Metal_0611	METAL_RS03010	conjugal transfer protein TrbI	-1.243	NA	no	-0.317	NA	no
Malb_476	Metal_0612	METAL_RS03015	DsbC family protein	-0.465	NA	no	-0.05	NA	no
Malb_425		METAL_RS03020	TraV family lipoprotein	-2.996	NA	no	-1.335	NA	no
Malb_751	Metal_0614	METAL_RS03025	hypothetical protein	1.282	NA	no	-1.602	NA	no
Malb_677	Metal_0616	METAL_RS03030	type IV secretion system protein TraC	0.023	NA	no	-0.743	NA	no
Malb_825	Metal_0617	METAL_RS03035	hypothetical protein	-5.516	NA	no	-2.054	NA	no
Malb_937	Metal_0618	METAL_RS03040	signal peptidase I	0.323	NA	no	-0.15	NA	no
Malb_90	Metal_0619	METAL_RS03045	conjugal transfer protein	-1.438	NA	no	-1.023	NA	no
Malb_113	Metal_0620	METAL_RS03050	conjugal transfer protein TraU	1.839	NA	no	0.149	NA	no
Malb_936	Metal_0621	METAL_RS03055	conjugal transfer mating pair stabilization protein TraN	-0.014	0.991177	no	0.032	NA	no
Malb_770	Metal_0622	METAL_RS03060	HU family DNA-binding protein	-2.261	0.00259313	yes	-0.507	0.560819	no
Malb_754	Metal_0623	METAL_RS03065	AAA family ATPase	-1.362	0.0482715	yes	-1.006	0.151379	no
Malb_652	Metal_0624	METAL_RS03070	hypothetical protein	-0.296	0.695842	no	0.293	0.583819	no
Malb_348	Metal_0625	METAL_RS03075	ribbon-helix-helix protein, CopG family	0.206	0.902198	no	-1.324	0.206696	no
#N/A	Metal_0626	METAL_RS03080	type II toxin-antitoxin system mRNA interferase toxin, RelE/StbE family	0.225	0.869123	no	-1.976	NA	no
Malb_247	Metal_0627	METAL_RS03085	ATP-binding protein	0.01	0.995267	no	-0.702	0.332287	no
Malb_97	Metal_0628	METAL_RS03090	hypothetical protein	-0.563	0.657287	no	-0.123	NA	no
Malb_352	Metal_0629	METAL_RS03095	DUF1156 domain-containing protein	0.058	0.967281	no	-0.29	0.749282	no
Malb_735	Metal_0630	METAL_RS03100	DUF262 domain-containing protein	0.758	0.637724	no	-0.81	0.489738	no
Malb_135	Metal_0631	METAL_RS03105	DEAD/DEAH box helicase family protein	0.398	0.788911	no	-0.579	0.577401	no
Malb_288	Metal_0632	METAL_RS03110	AAA family ATPase	0.264	0.849048	no	-0.669	0.462547	no
Malb_85	Metal_0633	METAL_RS03115	ATP-dependent helicase	0.433	0.765383	no	-0.096	0.932046	no
Malb_192		METAL_RS03120	site-specific integrase	0.355	0.792627	no	0.958	NA	no
#N/A	Metal_0635	METAL_RS03125	IS66 family transposase	0.34	NA	no	1.128	NA	no
#N/A	Metal_0636	METAL_RS03130	IS66 family insertion sequence element accessory protein TnpB	0	NA	no	0	NA	no
#N/A	Metal_0637	METAL_RS03135	hypothetical protein	-0.813	NA	no	-2.022	NA	no
Malb_3998	Metal_0639	METAL_RS03145	hypothetical protein	0.769	NA	no	-2.446	NA	no
Malb_3046		METAL_RS03150	single-stranded DNA-binding protein	-0.489	NA	no	-1.204	NA	no
Malb_3676	Metal_0641	METAL_RS03155	phage recombination protein Bet	-1.636	NA	no	-1.373	NA	no
#N/A	Metal_0642	METAL_RS03160	hypothetical protein	-4.77	NA	no	-0.107	NA	no
Malb_3858	Metal_0643	METAL_RS03165	phage-type endonuclease	-0.557	0.62045	no	0.299	NA	no
Malb_3248	Metal_0644	METAL_RS03170	hypothetical protein	-0.935	NA	no	-1.172	NA	no
Malb_3272	Metal_0645	METAL_RS03175	AAA domain-containing protein	0.768	NA	no	-0.82	NA	no
Malb_3438	Metal_0646	METAL_RS03180	hypothetical protein	-2.015	NA	no	-1.845	NA	no
Malb_3062	Metal_0647	METAL_RS03185	DUF3150 domain-containing protein	-0.469	0.757849	no	0.666	NA	no
Malb_3434	Metal_0648	METAL_RS03190	VWA domain-containing protein	-0.999	0.562011	no	-0.44	NA	no
Malb_3624	Metal_0649	METAL_RS03195	hypothetical protein	-0.954	NA	no	-1.184	NA	no
Malb_3722	Metal_0652	METAL_RS03205	hypothetical protein	-0.557	0.764794	no	-0.932	NA	no
Malb_3340	Metal_0653	METAL_RS03210	SDR family NAD(P)-dependent oxidoreductase	-0.362	0.859834	no	-1.019	NA	no
Malb_3050	Metal_0654	METAL_RS03215	DsbA family protein	-1.551	0.0586123	no	-0.958	NA	no
Malb_3470	Metal_0655	METAL_RS03220	DUF1778 domain-containing protein	-1.526	0.14384	no	-1.062	NA	no
Malb_3106	Metal_0656	METAL_RS03225	GNAT family N-acetyltransferase	0.522	0.619551	no	-0.112	NA	no
Malb_3204	Metal_0659	METAL_RS03235	hypothetical protein	0.438	0.719433	no	-1.166	0.156106	no
Malb_2388	Metal_0661	METAL_RS03240	thiopurine S-methyltransferase	0.194	0.912269	no	-0.785	0.485962	no
#N/A	Metal_0662	METAL_RS03245	IS256 family transposase	0.617	NA	no	-0.562	NA	no
Malb_2932	Metal_0664	METAL_RS03255	stress-induced protein	-0.971	0.62045	no	1.784	NA	no
Malb_2909	Metal_0666	METAL_RS03260	DNA mismatch repair protein MutS	0.104	0.936922	no	0.828	0.29952	no
Malb_2775		METAL_RS03270	hypothetical protein	-0.38	NA	no	-2.59	NA	no
Malb_2453	Metal_0669	METAL_RS03275	LysR family transcriptional regulator	-0.621	0.388557	no	-0.658	0.278731	no
Malb_2598	Metal_0670	METAL_RS03280	hypothetical protein	-1.278	0.275401	no	-1.458	NA	no
Malb_2801	Metal_0671	METAL_RS03285	fatty acid desaturase	0.352	0.864506	no	-1.173	NA	no
Malb_2880	Metal_0672	METAL_RS03290	flavin reductase family protein	0.03	0.987149	no	-1.348	0.172929	no
#N/A	Metal_0673	METAL_RS03295	IS256 family transposase	-1.356	NA	no	-1.116	NA	no
#N/A		METAL_RS03300	hypothetical protein	-4.551	NA	no	-2.222	NA	no
Malb_2205	Metal_0674	METAL_RS03305	BON domain-containing protein	-0.549	NA	no	0.765	NA	no
Malb_2136	Metal_0675	METAL_RS03310	bacterioferritin	-1.562	0.279704	no	0.757	NA	no
Malb_2243	Metal_0677	METAL_RS03315	DUF883 family protein	-1.224	0.418276	no	-1.252	NA	no
Malb_2405	Metal_0678	METAL_RS03320	BON domain-containing protein	-1.001	0.367313	no	-0.019	NA	no
Malb_2542	Metal_0679	METAL_RS03325	hypothetical protein	-1.007	0.464726	no	0.493	NA	no
Malb_2875	Metal_0680	METAL_RS03330	DUF2383 domain-containing protein	-0.856	0.611434	no	1.447	NA	no
Malb_2343	Metal_0681	METAL_RS03335	hypothetical protein	-1.685	0.0891318	no	0.702	NA	no
Malb_2207	Metal_0682	METAL_RS03340	hypothetical protein	-1.091	0.630172	no	1.942	NA	no
Malb_2686	Metal_0683	METAL_RS03345	DUF1469 domain-containing protein	0.647	0.777545	no	0.902	NA	no
Malb_2553	Metal_0684	METAL_RS03350	hypothetical protein	-1.395	0.141807	no	-0.742	NA	no
Malb_2929	Metal_0685	METAL_RS03355	hypothetical protein	-1.476	0.14384	no	-1.264	NA	no
Malb_2769	Metal_0686	METAL_RS03360	PRC-barrel domain-containing protein	0.898	0.62045	no	0.868	NA	no
Malb_2883	Metal_0687	METAL_RS03365	hypothetical protein	-0.337	0.847644	no	-0.531	NA	no
Malb_2565	Metal_0688	METAL_RS03370	hemerythrin domain-containing protein	-0.623	0.694	no	0.611	NA	no
Malb_2197	Metal_0689	METAL_RS03375	four-helix bundle copper-binding protein	-2.004	0.0624091	no	0.501	NA	no
Malb_2621	Metal_0690	METAL_RS03380	transposase	-1.673	0.165311	no	-0.875	NA	no
Malb_2500	Metal_0691	METAL_RS03385	IS3 family transposase	0.081	0.943951	no	-0.954	0.174239	no
Malb_2309	Metal_0692	METAL_RS03390	hypothetical protein	-5.056	2.02358e-10	yes	-3.348	0.000413787	yes
Malb_2538	Metal_0693	METAL_RS03395	TraR/DksA family transcriptional regulator	-4.478	7.42513e-21	yes	-3.83	9.00692e-15	yes
#N/A	Metal_0694	METAL_RS03400	tRNA-Val	-4.581	0.0017707	yes	-2.482	NA	no
Malb_2948	Metal_0695	METAL_RS03405	threonine--tRNA ligase	1.319	0.115969	no	0.18	0.839239	no
Malb_2809	Metal_0696	METAL_RS03410	translation initiation factor IF-3	-0.336	0.695842	no	-0.281	0.651337	no
Malb_2923	Metal_0697	METAL_RS03415	50S ribosomal protein L35	1.724	0.0655556	no	-1.375	NA	no
Malb_2073	Metal_0698	METAL_RS03420	50S ribosomal protein L20	1.457	0.0476655	yes	0.555	0.468749	no
Malb_3135		METAL_RS03425	hypothetical protein	1.309	0.0900504	no	1.416	0.0612526	no
Malb_2648	Metal_0699	METAL_RS03430	phenylalanine--tRNA ligase subunit alpha	2.011	0.000310848	yes	0.2	0.764377	no
Malb_2812	Metal_0700	METAL_RS03435	phenylalanine--tRNA ligase subunit beta	1.857	0.0589729	no	1.773	0.0730541	no
Malb_2141	Metal_0701	METAL_RS03440	integration host factor subunit alpha	-0.157	0.950586	no	-0.54	0.746873	no
Malb_2108	Metal_0702	METAL_RS03445	MerR family transcriptional regulator	0.813	0.624534	no	-1.246	0.303135	no
#N/A	Metal_0703	METAL_RS03450	tRNA-Pro	-0.04	0.98853	no	-2.047	0.158628	no
Malb_2534	Metal_0706	METAL_RS03455	ATP-binding protein	0.247	0.888278	no	-1.619	NA	no
Malb_2685	Metal_0707	METAL_RS03460	guanylyltransferase	0.425	0.738301	no	-0.345	NA	no
Malb_2159		METAL_RS03465	hypothetical protein	-0.072	NA	no	-0.594	NA	no
Malb_2968		METAL_RS03470	hypothetical protein	-0.77	0.737869	no	-0.477	NA	no
Malb_2097	Metal_0710	METAL_RS03475	hypothetical protein	-1.947	NA	no	-1.65	NA	no
Malb_2094	Metal_0711	METAL_RS03480	RNA 3'-terminal phosphate cyclase	-1.278	0.137755	no	-0.901	NA	no
#N/A	Metal_0712	METAL_RS03485	hypothetical protein	-0.408	NA	no	-0.069	NA	no
Malb_2945	Metal_0713	METAL_RS03490	RtcB family protein	-0.047	0.963729	no	-0.111	0.86962	no
Malb_2739	Metal_0714	METAL_RS03495	AAA family ATPase	-0.781	0.167037	no	-0.335	0.54531	no
Malb_2614	Metal_0715	METAL_RS03500	SAM-dependent DNA methyltransferase	-0.704	0.47558	no	-0.566	0.486799	no
Malb_2560	Metal_0716	METAL_RS03505	DUF1016 domain-containing protein	-0.344	0.834689	no	-0.219	NA	no
Malb_2123		METAL_RS03515	hypothetical protein	-1.069	0.159219	no	-0.43	NA	no
#N/A		METAL_RS03520	IS5 family transposase	-2.292	NA	no	1.518	NA	no
#N/A		METAL_RS03525	IS5 family transposase	-3.622	NA	no	-3.46	NA	no
Malb_1705		METAL_RS03530	Fic family protein	-0.03	0.98853	no	-0.587	NA	no
Malb_1934	Metal_0720	METAL_RS03535	type I restriction endonuclease subunit R	-0.298	0.800815	no	-0.313	NA	no
Malb_1533	Metal_0722	METAL_RS03545	cytochrome c biogenesis protein CcdA	-1.747	0.0091613	yes	-1.345	0.0634454	no
Malb_1361	Metal_0723	METAL_RS03550	thioredoxin family protein	-1.579	0.000690082	yes	-0.349	0.524925	no
#N/A		METAL_RS03555	IS5 family transposase	-0.681	NA	no	-2.033	NA	no
Malb_1488		METAL_RS03560	IS5 family transposase	-2.008	0.118776	no	-1.165	NA	no
Malb_1901	Metal_0725	METAL_RS03565	L,D-transpeptidase family protein	-0.169	0.862207	no	-0.695	0.257463	no
Malb_1380	Metal_0726	METAL_RS03570	carboxymethylenebutenolidase	0.364	0.757876	no	0.8	0.305759	no
Malb_1552	Metal_0727	METAL_RS03575	low molecular weight phosphotyrosine protein phosphatase	-1.13	0.440774	no	-1.311	NA	no
Malb_1681	Metal_0728	METAL_RS03580	TetR family transcriptional regulator	-1.473	0.105197	no	0.796	0.373223	no
Malb_1169	Metal_0729	METAL_RS03585	DUF4242 domain-containing protein	-0.111	0.911395	no	0.34	NA	no
Malb_1775	Metal_0730	METAL_RS03590	hypothetical protein	-0.462	0.885859	no	1.446	NA	no
Malb_1817	Metal_0731	METAL_RS03595	selenium-binding protein	-0.254	0.780447	no	0.036	0.957447	no
Malb_1131	Metal_0732	METAL_RS03600	IMP dehydrogenase	-0.362	0.7745	no	0.607	0.480978	no
Malb_1740	Metal_0733	METAL_RS03605	glutamine-hydrolyzing GMP synthase	0.466	0.737765	no	1.275	0.17236	no
Malb_1620	Metal_0734	METAL_RS03610	tRNA adenosine(34) deaminase TadA	1.327	0.162336	no	1.404	0.113634	no
Malb_1371	Metal_0735	METAL_RS03615	oligosaccharide flippase family protein	0.507	0.48475	no	1.1	0.0576823	no
Malb_1859	Metal_0736	METAL_RS03620	AAA family ATPase	0.67	0.598544	no	-0.877	0.352309	no
Malb_1034	Metal_0737	METAL_RS03625	tRNA (N(6)-L-threonylcarbamoyladenosine(37)-C(2))-methylthiotransferase MtaB	0.484	0.686511	no	1.059	0.195276	no
Malb_1503	Metal_0738	METAL_RS03630	spore maturation protein	-0.324	0.792766	no	-0.571	0.49786	no
Malb_1604	Metal_0739	METAL_RS03635	adenylosuccinate lyase	0.002	0.998877	no	0.591	0.250769	no
Malb_1986	Metal_0740	METAL_RS03640	hypothetical protein	0.081	0.965018	no	-0.553	0.632836	no
#N/A	Metal_0742	METAL_RS03650	hypothetical protein	0.56	0.783097	no	-0.374	NA	no
Malb_1042	Metal_0743	METAL_RS03655	tRNA 2-thiouridine(34) synthase MnmA	0.139	0.922525	no	1.126	0.1878	no
Malb_1298	Metal_0744	METAL_RS03660	NUDIX hydrolase	0.371	0.826467	no	1.763	0.113173	no
Malb_1320	Metal_0745	METAL_RS03665	ATP-dependent Clp protease adapter ClpS	-2.27	0.0228455	yes	-0.341	0.75948	no
Malb_1731	Metal_0746	METAL_RS03670	ATP-dependent Clp protease ATP-binding subunit ClpA	-2.058	1.59867e-07	yes	-0.468	0.338834	no
Malb_1741	Metal_0747	METAL_RS03675	translation initiation factor IF-1	-0.026	0.988674	no	-1.139	0.242596	no
Malb_1622	Metal_0748	METAL_RS03680	arginyltransferase	-0.595	0.60614	no	-0.17	0.853845	no
Malb_1470	Metal_0749	METAL_RS03685	leucyl/phenylalanyl-tRNA--protein transferase	0.02	0.98853	no	-0.115	0.885675	no
Malb_1329	Metal_0750	METAL_RS03690	thioredoxin-disulfide reductase	-0.98	0.199581	no	-0.431	0.561027	no
Malb_1151	Metal_0751	METAL_RS03695	DNA translocase FtsK	-0.034	0.97941	no	0.743	0.298449	no
Malb_1446	Metal_0752	METAL_RS03700	hypothetical protein	0.839	0.664985	no	-0.567	NA	no
Malb_1035	Metal_0753	METAL_RS03705	hypothetical protein	-2.056	0.05845	no	-1.161	0.291138	no
Malb_1827	Metal_0755	METAL_RS03710	elongation factor G	0.886	0.51484	no	1.357	0.202409	no
Malb_1649	Metal_0756	METAL_RS03715	UPF0182 family protein	0.012	0.992628	no	-0.458	0.486366	no
Malb_1314	Metal_0757	METAL_RS03720	Rsd/AlgQ family anti-sigma factor	-0.03	0.974892	no	0.492	0.376918	no
Malb_1411	Metal_0758	METAL_RS03725	Asp-tRNA(Asn)/Glu-tRNA(Gln) amidotransferase subunit GatB	0.065	0.942992	no	0.316	0.577765	no
Malb_1326	Metal_0759	METAL_RS03730	Asp-tRNA(Asn)/Glu-tRNA(Gln) amidotransferase subunit GatA	0.415	0.723954	no	1.127	0.156413	no
Malb_1391	Metal_0760	METAL_RS03735	Asp-tRNA(Asn)/Glu-tRNA(Gln) amidotransferase subunit GatC	0.832	0.250111	no	-0.77	0.243838	no
Malb_1067	Metal_0761	METAL_RS03740	rod shape-determining protein	0.371	0.745707	no	0.551	0.480978	no
Malb_1208	Metal_0762	METAL_RS03745	rod shape-determining protein MreC	0.899	0.149852	no	0.629	0.287826	no
Malb_1835	Metal_0763	METAL_RS03750	rod shape-determining protein MreD	1.407	0.0931416	no	0.786	0.330555	no
Malb_1977	Metal_0764	METAL_RS03755	penicillin-binding protein 2	1.691	0.0291277	yes	0.186	0.829718	no
Malb_1440	Metal_0765	METAL_RS03760	rod shape-determining protein RodA	1.022	0.132127	no	0.912	0.155154	no
Malb_1636	Metal_0766	METAL_RS03765	lytic murein transglycosylase B	0.735	0.522222	no	0.835	0.354523	no
Malb_1061	Metal_0767	METAL_RS03770	septal ring lytic transglycosylase RlpA family protein	1.268	0.136114	no	-0.432	0.611684	no
Malb_1216	Metal_0768	METAL_RS03775	D-alanyl-D-alanine carboxypeptidase	0.731	0.227921	no	-0.32	0.579965	no
Malb_1277	Metal_0769	METAL_RS03780	D-amino acid aminotransferase	1.594	0.0287725	yes	1.388	0.062263	no
Malb_1071	Metal_0770	METAL_RS03785	DUF493 domain-containing protein	0.196	0.889794	no	0.179	0.857987	no
Malb_1878	Metal_0771	METAL_RS03790	lipoyl(octanoyl) transferase LipB	1.232	0.130297	no	-0.087	0.924412	no
Malb_1529	Metal_0772	METAL_RS03795	lipoyl synthase	0.699	0.482296	no	1.026	0.195276	no
Malb_1037	Metal_0773	METAL_RS03800	cytochrome b6	-1.39	0.248588	no	-1.25	NA	no
Malb_1185	Metal_0774	METAL_RS03805	hypothetical protein	-0.103	0.942992	no	1.53	0.0758324	no
Malb_1562	Metal_0775	METAL_RS03810	class II aldolase/adducin family protein	0.51	0.623709	no	1.562	0.0359491	yes
Malb_1419	Metal_0776	METAL_RS03815	lytic transglycosylase domain-containing protein	-0.18	0.821149	no	0.321	0.54384	no
Malb_1357	Metal_0777	METAL_RS03820	formate-dependent phosphoribosylglycinamide formyltransferase	-0.447	0.737765	no	1.272	0.157548	no
Malb_1148	Metal_0778	METAL_RS03825	DNA mismatch repair protein MutS	0.705	0.347537	no	0.354	0.598264	no
Malb_1599	Metal_0779	METAL_RS03830	ferrochelatase	1.353	0.0258732	yes	0.525	0.412084	no
Malb_1582	Metal_0780	METAL_RS03835	GTP cyclohydrolase I FolE	0.88	0.160034	no	-0.208	0.735444	no
Malb_1694	Metal_0781	METAL_RS03840	tRNA dihydrouridine(20/20a) synthase DusA	0.052	0.974892	no	0.899	0.339025	no
Malb_1269	Metal_0783	METAL_RS03845	FRG domain-containing protein	0.783	0.624534	no	-0.877	NA	no
#N/A		METAL_RS03850	hypothetical protein	-1.02	NA	no	-2.666	NA	no
Malb_1105	Metal_0784	METAL_RS03855	hypothetical protein	-0.936	0.434362	no	-0.491	NA	no
Malb_1315	Metal_0785	METAL_RS03860	hypothetical protein	-1.414	0.0030454	yes	-0.543	0.309877	no
Malb_1686		METAL_RS03865	DUF4143 domain-containing protein	-1.432	0.292823	no	-0.64	0.614303	no
Malb_1923	Metal_0787	METAL_RS03870	flavin reductase family protein	0.367	0.786416	no	-0.763	NA	no
Malb_1833	Metal_0789	METAL_RS03880	tRNA 5-hydroxyuridine modification protein YegQ	0.351	0.674908	no	-0.29	0.625299	no
Malb_1192	Metal_0790	METAL_RS03885	hypothetical protein	0.634	0.596118	no	-0.21	NA	no
Malb_1467	Metal_0791	METAL_RS03890	hypothetical protein	1.218	0.137649	no	0.184	0.820734	no
Malb_1852	Metal_0792	METAL_RS03895	hypothetical protein	0.691	0.728808	no	0.687	0.622641	no
#N/A		METAL_RS03900	hypothetical protein	-0.583	NA	no	-1.282	NA	no
Malb_1294	Metal_0794	METAL_RS03905	hypothetical protein	-0.88	0.286202	no	1.008	0.172929	no
Malb_1069	Metal_0795	METAL_RS03910	hypothetical protein	0.812	0.451044	no	0.777	0.374286	no
Malb_1177	Metal_0796	METAL_RS03915	copper-translocating P-type ATPase	-0.044	0.97941	no	1.115	0.227648	no
Malb_1092	Metal_0797	METAL_RS03920	sulfite exporter TauE/SafE family protein	0.446	0.640243	no	0.895	0.176462	no
Malb_1947	Metal_0798	METAL_RS03925	nitric oxide reductase, norB1	0.734	0.496236	no	0.099	0.924412	no
Malb_1887	Metal_0799	METAL_RS03930	cytochrome c	0.467	0.707762	no	-0.858	0.320286	no
Malb_1587	Metal_0800	METAL_RS03935	hypothetical protein	1.22	0.24723	no	0.139	0.897445	no
Malb_1933	Metal_0801	METAL_RS03940	hypothetical protein	1.71	NA	no	-0.66	NA	no
Malb_1366	Metal_0802	METAL_RS03945	phage holin family protein	1.464	0.194076	no	0.375	NA	no
Malb_1719	Metal_0803	METAL_RS03950	hypothetical protein	-0.26	NA	no	-1.649	NA	no
Malb_1480	Metal_0804	METAL_RS03955	hypothetical protein	0.569	0.695842	no	-1.663	NA	no
#N/A	Metal_0805	METAL_RS03960	tRNA-Leu	-0.779	0.621522	no	-2.394	NA	no
Malb_1374	Metal_0806	METAL_RS03965	large-conductance mechanosensitive channel protein MscL	0.31	0.763697	no	-0.096	0.900543	no
Malb_1300	Metal_0807	METAL_RS03970	nucleoside deaminase	-0.095	0.939751	no	0.147	0.857987	no
Malb_1166	Metal_0808	METAL_RS03975	phosphate regulon transcriptional regulatory protein PhoB	0.164	0.885859	no	0.704	0.338834	no
Malb_1779	Metal_0809	METAL_RS03980	phosphate regulon sensor histidine kinase PhoR	0.357	0.737765	no	0.697	0.334891	no
Malb_1891	Metal_0810	METAL_RS03985	DUF502 domain-containing protein	0.121	0.943951	no	-1.726	0.109527	no
Malb_1761	Metal_0811	METAL_RS03990	NAD(P)H-dependent oxidoreductase	0.986	0.0595447	no	0.631	0.219014	no
Malb_1365	Metal_0812	METAL_RS03995	deacetylase	1.415	0.0172915	yes	1.318	0.0340402	yes
Malb_1548	Metal_0813	METAL_RS04000	esterase family protein	1.345	0.0937086	no	0.401	NA	no
Malb_1007	Metal_0814	METAL_RS04005	YbdD/YjiX family protein	0.672	0.660603	no	-0.87	NA	no
#N/A	Metal_0815	METAL_RS04010	IS5 family transposase	0.071	0.983894	no	0.107	NA	no
Malb_2413	Metal_0816	METAL_RS04015	carbon starvation protein A	0.504	0.552662	no	0.46	0.482772	no
Malb_2333	Metal_0818	METAL_RS04020	MFS transporter	1.352	0.181225	no	0.98	0.299767	no
Malb_2996	Metal_0819	METAL_RS04025	5-(carboxyamino)imidazole ribonucleotide synthase	1.11	0.283158	no	1.195	0.196853	no
Malb_2428	Metal_0820	METAL_RS04030	5-(carboxyamino)imidazole ribonucleotide mutase	0.471	0.753682	no	0.158	0.887277	no
#N/A	Metal_0821	METAL_RS04035	tRNA-Arg	-1.496	0.504748	no	-0.963	NA	no
Malb_2239	Metal_0822	METAL_RS04040	HDOD domain-containing protein	-1.479	0.0124622	yes	-0.284	0.669899	no
Malb_2022	Metal_0823	METAL_RS04045	hypothetical protein	1.363	0.0596163	no	1.148	0.10118	no
Malb_2371	Metal_0824	METAL_RS04050	DUF447 family protein	0.775	0.388615	no	0.434	NA	no
Malb_2229	Metal_0825	METAL_RS04055	tRNA (adenosine(37)-N6)-dimethylallyltransferase MiaA	1.595	0.00337676	yes	0.601	0.298589	no
Malb_2985	Metal_0827	METAL_RS04065	PAS domain-containing protein	-2.251	0.0117495	yes	-2.967	0.00162802	yes
Malb_2871	Metal_0828	METAL_RS04070	phosphate/phosphite/phosphonate ABC transporter substrate-binding protein	-1.966	0.000802398	yes	-2.089	0.00142702	yes
Malb_2217	Metal_0829	METAL_RS04075	C40 family peptidase	-0.751	0.408339	no	0.594	0.442511	no
Malb_2999	Metal_0830	METAL_RS04080	hypothetical protein	-1.017	0.223575	no	-0.261	0.750279	no
Malb_2571	Metal_0831	METAL_RS04085	nucleoside deaminase	-0.749	0.330161	no	0.851	0.202409	no
Malb_2701	Metal_0832	METAL_RS04090	homoserine O-succinyltransferase	-1.054	0.126158	no	-0.309	0.659459	no
Malb_2318	Metal_0833	METAL_RS04095	hypothetical protein	-1.991	0.0191253	yes	-1.404	0.118713	no
Malb_2450	Metal_0834	METAL_RS04100	hypothetical protein	-1.505	0.0232087	yes	0.19	0.799473	no
Malb_2058	Metal_0835	METAL_RS04105	DUF853 family protein	0.146	0.903452	no	0.414	0.597009	no
Malb_2365	Metal_0836	METAL_RS04110	prolyl aminopeptidase	0.961	0.14384	no	1.415	0.0254588	yes
Malb_2726	Metal_0837	METAL_RS04115	UbiX family flavin prenyltransferase	1.122	0.0166771	yes	1.232	0.0135646	yes
Malb_2910	Metal_0838	METAL_RS04120	hypothetical protein	-0.337	0.846006	no	-1.028	0.358525	no
Malb_2839	Metal_0839	METAL_RS04125	tetratricopeptide repeat protein	-0.649	0.283422	no	0.595	0.275878	no
Malb_2174	Metal_0840	METAL_RS04130	pyrroloquinoline quinone biosynthesis protein PqqE	-0.404	0.568914	no	0.128	0.822593	no
Malb_2895	Metal_0841	METAL_RS04135	pyrroloquinoline quinone biosynthesis peptide chaperone PqqD	-1.001	0.591139	no	-0.704	NA	no
Malb_2530	Metal_0842	METAL_RS04140	4'-phosphopantetheinyl transferase superfamily protein	0.404	0.790805	no	0.749	NA	no
Malb_2431	Metal_0843	METAL_RS04145	gamma-glutamyltransferase	0.202	0.861927	no	1.245	0.0872857	no
Malb_2222	Metal_0845	METAL_RS04150	DUF2782 domain-containing protein	-1.255	0.0924587	no	0.244	0.752837	no
Malb_2063	Metal_0846	METAL_RS04155	DUF2058 domain-containing protein	-0.472	0.69882	no	-1.273	0.129397	no
Malb_2790	Metal_0847	METAL_RS04160	peptide-methionine (R)-S-oxide reductase MsrB	-0.481	0.487029	no	0.293	0.614037	no
Malb_2873	Metal_0848	METAL_RS04165	M18 family aminopeptidase	-0.705	0.365241	no	0.869	0.193739	no
Malb_2610	Metal_0850	METAL_RS04170	hypothetical protein	0.507	0.739607	no	-0.727	0.491745	no
Malb_2745	Metal_0851	METAL_RS04175	glucose-6-phosphate isomerase	0.279	0.727505	no	-0.247	0.663185	no
Malb_2328	Metal_0852	METAL_RS04180	hypothetical protein	0.347	0.803405	no	-1.076	0.247517	no
Malb_2068	Metal_0853	METAL_RS04185	hypothetical protein	-0.401	0.701295	no	-1.052	0.143697	no
Malb_2488	Metal_0854	METAL_RS04190	DedA family protein	2.328	0.0285712	yes	2.513	0.0224784	yes
Malb_2770	Metal_0855	METAL_RS04195	hypothetical protein	1.773	0.005445	yes	1.066	0.116592	no
Malb_2202	Metal_0856	METAL_RS04200	glycosyltransferase family 9 protein	2.487	0.000166453	yes	1.825	0.0128732	yes
Malb_2670	Metal_0857	METAL_RS04205	O-antigen ligase family protein	0.024	0.985875	no	0.503	0.508565	no
Malb_2576	Metal_0858	METAL_RS04210	glycosyltransferase family 2 protein	1.053	0.374315	no	2.304	0.0236743	yes
Malb_2977	Metal_0859	METAL_RS04215	glycosyltransferase family 2 protein	1.566	0.00133736	yes	1.104	0.0375056	yes
Malb_2824	Metal_0860	METAL_RS04220	lipid A export permease/ATP-binding protein MsbA	1.568	0.00447414	yes	1.373	0.0236743	yes
Malb_2292	Metal_0861	METAL_RS04225	SIS domain-containing protein	0.063	0.962471	no	1.569	0.0509735	no
Malb_2127	Metal_0862	METAL_RS04230	bifunctional D-glycero-beta-D-manno-heptose-7-phosphate kinase/D-glycero-beta-D-manno-heptose 1-phosphate adenylyltransferase HldE	0.84	0.274393	no	1.735	0.0140371	yes
Malb_2596	Metal_0863	METAL_RS04235	ADP-glyceromanno-heptose 6-epimerase	0.949	0.308664	no	0.189	0.8311	no
#N/A	Metal_0864	METAL_RS04240	16S ribosomal RNA	-9.23	0.000376634	yes	4.849	0.109527	no
#N/A	Metal_0865	METAL_RS04245	tRNA-Ile	-1.934	NA	no	-0.348	NA	no
#N/A	Metal_0866	METAL_RS04250	tRNA-Ala	0	NA	no	0	NA	no
#N/A	Metal_0867	METAL_RS04255	23S ribosomal RNA	-1.613	0.277913	no	4.647	0.000199769	yes
#N/A	Metal_0868	METAL_RS04260	5S ribosomal RNA	-2.703	0.0891318	no	3.863	0.0155694	yes
Malb_2747	Metal_0869	METAL_RS04265	apolipoprotein N-acyltransferase	0.483	0.54457	no	-1.188	0.0463546	yes
Malb_2314	Metal_0870	METAL_RS04270	septal ring lytic transglycosylase RlpA family protein	1.09	0.106935	no	0.135	NA	no
Malb_2480	Metal_0871	METAL_RS04275	lipoprotein signal peptidase	1.257	0.0986127	no	0.341	NA	no
Malb_2220	Metal_0872	METAL_RS04280	isoleucine--tRNA ligase	1.068	0.305584	no	1.893	0.0426772	yes
Malb_2400	Metal_0873	METAL_RS04285	bifunctional riboflavin kinase/FAD synthetase	0.734	0.477872	no	0.05	0.956427	no
Malb_2848	Metal_0874	METAL_RS04290	hypothetical protein	-0.178	0.871842	no	0.166	0.82845	no
Malb_2626	Metal_0875	METAL_RS04295	SPFH/Band 7/PHB domain protein	-0.926	0.16295	no	-0.33	0.615729	no
Malb_2783	Metal_0876	METAL_RS04300	NfeD family protein	-1.662	0.000713575	yes	-0.774	0.169026	no
#N/A		METAL_RS04305	hypothetical protein	-1.186	0.100926	no	-0.486	0.503467	no
Malb_2609	Metal_0877	METAL_RS04310	type I secretion system permease/ATPase	0.496	0.610831	no	0.154	0.842468	no
Malb_2187	Metal_0878	METAL_RS04315	HlyD family type I secretion periplasmic adaptor subunit	0.707	0.312366	no	0.309	0.629235	no
Malb_2997	Metal_0879	METAL_RS04320	TolC family outer membrane protein	1.109	0.0755593	no	0.52	0.403605	no
Malb_2657	Metal_0880	METAL_RS04325	hypothetical protein	-0.907	0.109544	no	-0.062	0.925121	no
Malb_2594	Metal_0882	METAL_RS04330	transposase	-2.363	2.8328e-05	yes	-1.453	0.0329945	yes
Malb_3387	Metal_0883	METAL_RS04335	hypothetical protein	-1.695	0.0659409	no	-1.091	0.240802	no
Malb_2448	Metal_0884	METAL_RS04340	DUF5397 domain-containing protein	-0.727	0.764794	no	1.512	NA	no
Malb_3548	Metal_0885	METAL_RS04345	virulence factor	-0.11	0.953399	no	-0.531	0.663185	no
#N/A		METAL_RS04350	hypothetical protein	-1.931	0.110196	no	0.964	NA	no
Malb_3666	Metal_0887	METAL_RS04355	transposase	0.094	0.940757	no	0.438	0.583668	no
Malb_3252	Metal_0888	METAL_RS04360	transposase	-0.166	0.909669	no	0.001	0.999195	no
Malb_3864	Metal_0889	METAL_RS04365	DUF5397 domain-containing protein	-1.436	0.24649	no	0.912	0.429309	no
Malb_3246	Metal_0890	METAL_RS04370	virulence factor	-1.117	0.203608	no	-1.305	0.113634	no
#N/A	Metal_0892	METAL_RS04375	type II toxin-antitoxin system RelE/ParE family toxin	-0.193	0.858651	no	-0.097	0.898251	no
Malb_3412	Metal_0893	METAL_RS04380	type II toxin-antitoxin system Phd/YefM family antitoxin	0.353	0.821915	no	0.645	NA	no
Malb_3861	Metal_0895	METAL_RS04390	hypothetical protein	0.006	0.996396	no	0.219	NA	no
Malb_3730	Metal_0896	METAL_RS04395	flagellar brake protein	0.052	0.98123	no	-1.054	0.385873	no
Malb_3474	Metal_0897	METAL_RS04400	hypothetical protein	0.072	0.947768	no	0.651	0.333335	no
Malb_3963	Metal_0898	METAL_RS04405	PilZ domain-containing protein	0.166	0.905573	no	-0.492	0.590126	no
Malb_3295	Metal_0899	METAL_RS04410	bifunctional biotin--[acetyl-CoA-carboxylase] ligase/biotin operon repressor BirA	0.456	0.653532	no	1.09	0.126031	no
Malb_3001	Metal_0900	METAL_RS04415	type III pantothenate kinase	1.026	0.233904	no	1.463	0.062263	no
Malb_3494	Metal_0901	METAL_RS04420	hypothetical protein	0.603	0.493088	no	1.448	0.0398497	yes
Malb_3614	Metal_0902	METAL_RS04425	hypothetical protein	-0.383	0.867354	no	-0.442	0.777156	no
Malb_3860	Metal_0903	METAL_RS04430	UDP-3-O-(3-hydroxymyristoyl)glucosamine N-acyltransferase	0.972	0.225415	no	0.276	0.724505	no
Malb_3918	Metal_0904	METAL_RS04435	cyclic pyranopterin monophosphate synthase MoaC	0.293	0.788677	no	-1.098	0.131317	no
Malb_3164	Metal_0905	METAL_RS04440	molybdopterin converting factor subunit 1	1.51	0.277397	no	2.23	0.0689187	no
Malb_3818	Metal_0906	METAL_RS04445	molybdenum cofactor biosynthesis protein MoaE	0.825	0.568807	no	0.661	0.553191	no
Malb_3486	Metal_0907	METAL_RS04450	DUF2797 domain-containing protein	0.088	0.936653	no	0.736	0.260623	no
Malb_3468	Metal_0908	METAL_RS04455	histidine triad nucleotide-binding protein	-1.177	0.336693	no	-0.835	NA	no
Malb_3625	Metal_0909	METAL_RS04460	recombination protein RecR	-0.01	0.995502	no	0.302	0.740206	no
Malb_3532	Metal_0910	METAL_RS04465	YbaB/EbfC family nucleoid-associated protein	-0.772	0.469768	no	0.922	NA	no
Malb_3812	Metal_0911	METAL_RS04470	DNA polymerase III subunit gamma/tau	-0.466	0.769406	no	0.735	0.493204	no
Malb_3943	Metal_0913	METAL_RS04475	glutamate-1-semialdehyde 2,1-aminomutase	-0.965	0.418723	no	-0.016	0.990886	no
Malb_3067	Metal_0914	METAL_RS04480	hypothetical protein	0.726	0.250527	no	0.246	0.684876	no
Malb_3181	Metal_0915	METAL_RS04485	DHA2 family efflux MFS transporter permease subunit	-0.97	0.357774	no	0.566	0.548714	no
Malb_3147	Metal_0916	METAL_RS04490	HlyD family secretion protein	-0.9	0.347878	no	-0.377	0.666789	no
Malb_1514	Metal_0917	METAL_RS04495	TetR/AcrR family transcriptional regulator	-0.955	0.215168	no	-0.325	0.663185	no
Malb_1080	Metal_0918	METAL_RS04500	efflux transporter outer membrane subunit	-1.227	0.247976	no	1.314	0.174239	no
Malb_1814	Metal_0919	METAL_RS04505	HlyD family efflux transporter periplasmic adaptor subunit	-1.206	0.228125	no	1.256	0.17244	no
Malb_1425	Metal_0920	METAL_RS04510	ribosome-associated ATPase/putative transporter RbbA	-1.262	0.0937086	no	0.361	0.644619	no
Malb_1373	Metal_0921	METAL_RS04515	ABC transporter permease	-1.031	0.16916	no	0.311	0.678686	no
Malb_1723	Metal_0922	METAL_RS04520	glycosyltransferase family 1 protein	0.358	0.705725	no	1.254	0.0489463	yes
Malb_1598	Metal_0923	METAL_RS04525	MFS transporter	0.151	0.905997	no	0.758	0.344227	no
Malb_1612	Metal_0924	METAL_RS04530	GntR family transcriptional regulator	-0.795	0.660603	no	0.32	NA	no
Malb_1264	Metal_0925	METAL_RS04535	hypothetical protein	-1.17	NA	no	-1.149	NA	no
Malb_1387	Metal_0926	METAL_RS04540	sulfonate ABC transporter substrate-binding protein	-0.692	0.591139	no	-0.197	NA	no
Malb_1203	Metal_0927	METAL_RS04545	FMNH2-dependent alkanesulfonate monooxygenase	-1.704	0.11608	no	0.713	NA	no
Malb_1803		METAL_RS04550	hypothetical protein	-1.665	0.0404662	yes	-0.845	NA	no
Malb_1583	Metal_0929	METAL_RS04555	helix-turn-helix transcriptional regulator	0.456	0.708106	no	-0.452	0.605163	no
Malb_1918		METAL_RS04560	hypothetical protein	-0.208	0.83425	no	0.14	0.839147	no
Malb_1677	Metal_0934	METAL_RS04570	GntR family transcriptional regulator	0.806	0.315987	no	0.168	0.821689	no
Malb_1282	Metal_0935	METAL_RS04575	hypothetical protein	0.318	NA	no	0.408	NA	no
Malb_1206	Metal_0936	METAL_RS04580	RNA polymerase-associated protein RapA	0.216	0.826467	no	0.645	0.319086	no
Malb_1072	Metal_0937	METAL_RS04585	hypothetical protein	-0.962	0.299046	no	-0.283	0.746873	no
Malb_1430	Metal_0938	METAL_RS04590	hypothetical protein	-1.088	0.0599103	no	-0.357	0.556105	no
Malb_1233	Metal_0939	METAL_RS04595	DUF3313 domain-containing protein	-0.9	0.336214	no	0.267	0.758304	no
Malb_1642	Metal_0940	METAL_RS04600	hypothetical protein	-1.327	0.320683	no	-1.098	0.356463	no
Malb_1874	Metal_0941	METAL_RS04605	hypothetical protein	-1.093	0.223575	no	-0.747	0.372321	no
Malb_1919	Metal_0942	METAL_RS04610	DUF1289 domain-containing protein	-1.277	0.487003	no	0.787	NA	no
Malb_1180	Metal_0943	METAL_RS04615	cytochrome c biogenesis protein CcsA	-1.565	0.0853451	no	-1.332	0.139811	no
Malb_1783	Metal_0944	METAL_RS04620	signal recognition particle protein	0.706	0.421482	no	0.282	0.713773	no
Malb_1479	Metal_0945	METAL_RS04625	30S ribosomal protein S16	0.935	0.17033	no	-0.401	0.541788	no
Malb_1000	Metal_0946	METAL_RS04630	ribosome maturation factor RimM	0.744	0.56258	no	0.977	0.31851	no
Malb_1321	Metal_0947	METAL_RS04635	tRNA (guanosine(37)-N1)-methyltransferase TrmD	0.972	0.429132	no	2.064	0.0446688	yes
Malb_1055	Metal_0948	METAL_RS04640	50S ribosomal protein L19	1.331	0.0653331	no	0.729	0.319613	no
#N/A	Metal_0949	METAL_RS04645	hypothetical protein	1.855	0.0937086	no	-1.055	NA	no
#N/A	Metal_0950	METAL_RS04650	ankyrin repeat domain-containing protein	0.843	0.258582	no	-0.412	NA	no
Malb_1433	Metal_0951	METAL_RS04655	hypothetical protein	0.488	0.689168	no	-0.793	NA	no
Malb_1922		METAL_RS04660	hypothetical protein	-1.772	0.00662542	yes	-0.209	NA	no
#N/A	Metal_0953	METAL_RS04665	IS66 family transposase	-1.364	NA	no	-1.086	NA	no
#N/A	Metal_0954	METAL_RS04670	IS66 family insertion sequence element accessory protein TnpB	0	NA	no	0	NA	no
#N/A	Metal_0955	METAL_RS04675	hypothetical protein	-5.032	NA	no	-2.547	NA	no
Malb_1174		METAL_RS04680	glucose-1-phosphate adenylyltransferase	0.34	0.869156	no	0.538	NA	no
Malb_1804	Metal_0956	METAL_RS04685	hypothetical protein	0.962	0.32615	no	-0.019	NA	no
Malb_1500	Metal_0957	METAL_RS04690	GIY-YIG nuclease family protein	1.179	0.291861	no	1.284	NA	no
Malb_1062	Metal_0958	METAL_RS04695	membrane protein	-0.245	0.908836	no	2.081	NA	no
Malb_1451	Metal_0959	METAL_RS04700	lactate/malate dehydrogenase family protein	0.272	0.745811	no	-0.41	0.457637	no
Malb_1265	Metal_0960	METAL_RS04705	hypothetical protein	0.255	0.825121	no	0.048	NA	no
Malb_1476	Metal_0961	METAL_RS04710	GMC family oxidoreductase	1.154	0.110271	no	0.54	0.45388	no
Malb_1319	Metal_0963	METAL_RS04715	hypothetical protein	0.079	0.939993	no	-0.381	0.562692	no
Malb_1751	Metal_0964	METAL_RS04720	methylated-DNA--[protein]-cysteine S-methyltransferase	0.375	0.677445	no	0.536	0.392064	no
Malb_1518	Metal_0965	METAL_RS04725	site-specific tyrosine recombinase XerD	0.167	0.85213	no	0.762	0.17375	no
Malb_1021	Metal_0966	METAL_RS04730	acyl-ACP--UDP-N-acetylglucosamine O-acyltransferase	-0.06	0.962471	no	0.923	0.234549	no
Malb_1510	Metal_0967	METAL_RS04735	nicotinamide-nucleotide amidohydrolase family protein	0.615	0.493961	no	1.149	0.108785	no
Malb_1818	Metal_0968	METAL_RS04740	efflux transporter outer membrane subunit	-0.506	0.68046	no	-0.408	0.644273	no
Malb_1466	Metal_0969	METAL_RS04745	ABC transporter permease	-1.19	0.580215	no	-1.287	NA	no
Malb_1558	Metal_0970	METAL_RS04750	ABC transporter permease	-1.459	0.00916611	yes	0.016	0.98234	no
Malb_1404	Metal_0971	METAL_RS04755	ABC transporter ATP-binding protein	-0.882	0.192323	no	-0.069	0.925718	no
Malb_1266	Metal_0972	METAL_RS04760	secretion protein HlyD	-1.454	0.0460921	yes	0.096	0.909567	no
Malb_1834	Metal_0973	METAL_RS04765	TetR/AcrR family transcriptional regulator	-0.955	0.154564	no	-0.473	0.464766	no
Malb_1222	Metal_0974	METAL_RS04770	HDOD domain-containing protein	-1.669	0.116619	no	-1.184	0.250812	no
Malb_3084	Metal_0975	METAL_RS04775	50S ribosomal protein L3 N(5)-glutamine methyltransferase	1.994	0.0219569	yes	1.062	0.244615	no
Malb_3128	Metal_0976	METAL_RS04780	chorismate synthase	1.283	0.191875	no	1.816	0.0477987	yes
Malb_1032	Metal_0977	METAL_RS04785	MFS transporter	1.503	0.0811259	no	1.565	0.0599614	no
Malb_1948	Metal_0978	METAL_RS04790	MotA/TolQ/ExbB proton channel family protein	0.223	0.846773	no	0.637	0.391234	no
Malb_1914	Metal_0979	METAL_RS04795	biopolymer transporter ExbD	0.202	0.858109	no	-0.35	0.633153	no
Malb_1568	Metal_0980	METAL_RS04800	tetraacyldisaccharide 4'-kinase	0.302	0.860693	no	2.333	0.0329945	yes
Malb_1251	Metal_0981	METAL_RS04805	Trm112 family protein	0.628	0.712734	no	-0.425	0.731953	no
Malb_1207	Metal_0982	METAL_RS04810	3-deoxy-manno-octulosonate cytidylyltransferase	0.482	0.695842	no	0.775	0.366211	no
Malb_1413	Metal_0983	METAL_RS04815	alanine transaminase	0.635	0.487003	no	1.402	0.0548895	no
Malb_1786	Metal_0984	METAL_RS04820	homoserine dehydrogenase	0.863	0.228125	no	0.983	0.133941	no
Malb_1928	Metal_0985	METAL_RS04825	threonine synthase	-0.058	0.953895	no	0.313	0.627237	no
Malb_1546	Metal_0986	METAL_RS04830	potassium transporter Kup	1.302	0.0194778	yes	0.34	0.563789	no
Malb_1603	Metal_0987	METAL_RS04835	DNA recombination protein RmuC	0.253	0.764794	no	0.409	0.473093	no
Malb_1542	Metal_0988	METAL_RS04840	host attachment protein	-3.606	2.02646e-06	yes	-1.909	0.0388053	yes
Malb_1406		METAL_RS04845	monofunctional biosynthetic peptidoglycan transglycosylase	1.346	0.0757057	no	-0.197	0.793917	no
Malb_1308	Metal_0990	METAL_RS04850	hypothetical protein	-1.065	0.640243	no	2.3	NA	no
Malb_1065	Metal_0991	METAL_RS04855	GTP 3',8-cyclase MoaA	-0.274	0.735372	no	-0.709	0.191699	no
Malb_1304	Metal_0992	METAL_RS04860	DEAD/DEAH box helicase	1.357	0.0670271	no	0.702	0.337425	no
Malb_1717	Metal_0993	METAL_RS04865	hypothetical protein	0.989	0.0669745	no	-0.055	0.929554	no
Malb_1547		METAL_RS04870	uracil-DNA glycosylase	1.165	0.269668	no	1.338	0.157548	no
Malb_1952	Metal_0995	METAL_RS04875	exodeoxyribonuclease III	0.549	0.511415	no	0.848	0.193002	no
Malb_1896	Metal_0996	METAL_RS04880	phosphoribosylaminoimidazolesuccinocarboxamide synthase	0.089	0.943393	no	0.486	0.534435	no
Malb_1513	Metal_0998	METAL_RS04890	glycosyltransferase	-0.352	0.722074	no	0.767	0.249659	no
Malb_1360	Metal_0999	METAL_RS04895	excinuclease ABC subunit UvrC	0.115	0.881302	no	-0.244	0.629051	no
Malb_1196	Metal_1000	METAL_RS04900	CDP-diacylglycerol--glycerol-3-phosphate 3-phosphatidyltransferase	0.649	0.487843	no	1.366	0.0652682	no
Malb_1104	Metal_1001	METAL_RS04905	TetR/AcrR family transcriptional regulator	0.617	0.401436	no	-0.255	0.687569	no
Malb_1762	Metal_1002	METAL_RS04910	TIGR00266 family protein	0.601	0.419924	no	1.344	0.0320276	yes
Malb_1848	Metal_1003	METAL_RS04915	bifunctional SulP family inorganic anion transporter/carbonic anhydrase	0.948	0.344506	no	0.052	NA	no
Malb_1700	Metal_1004	METAL_RS04920	hypothetical protein	0.258	0.828248	no	-0.705	0.362203	no
Malb_1565	Metal_1005	METAL_RS04925	YifB family Mg chelatase-like AAA ATPase	0.168	0.901121	no	0.98	0.249659	no
Malb_1414	Metal_1006	METAL_RS04930	accessory factor UbiK family protein	0.202	0.885052	no	1.082	NA	no
Malb_1463	Metal_1007	METAL_RS04935	polyamine aminopropyltransferase	1.673	0.00360616	yes	-0.088	0.900543	no
Malb_1984	Metal_1008	METAL_RS04940	biosynthetic arginine decarboxylase	-0.194	0.856105	no	-0.349	0.615226	no
Malb_1093	Metal_1009	METAL_RS04945	NAD(P)-dependent oxidoreductase	-0.007	0.995502	no	0.96	0.0907079	no
Malb_1776	Metal_1010	METAL_RS04950	JAB domain-containing protein	-1.765	0.00585427	yes	-0.056	0.943728	no
Malb_1095	Metal_1011	METAL_RS04955	bifunctional phosphopantothenoylcysteine decarboxylase/phosphopantothenate--cysteine ligase CoaBC	0.585	0.607998	no	1.421	0.0869988	no
Malb_1523	Metal_1012	METAL_RS04960	Re/Si-specific NAD(P)(+) transhydrogenase subunit alpha	0.403	0.679828	no	1.055	0.117866	no
Malb_1684	Metal_1013	METAL_RS04965	Re/Si-specific NAD(P)(+) transhydrogenase subunit beta	0.382	0.611057	no	1.142	0.0375056	yes
Malb_1819	Metal_1014	METAL_RS04970	DNA mismatch repair endonuclease MutL	-0.167	0.889035	no	1.04	0.174239	no
Malb_1076	Metal_1015	METAL_RS04975	23S rRNA (guanosine(2251)-2'-O)-methyltransferase RlmB	0.1	0.943791	no	0.996	0.250769	no
Malb_1219	Metal_1016	METAL_RS04980	cytochrome c biogenesis heme-transporting ATPase CcmA	0.915	0.265985	no	0.776	0.297808	no
Malb_1267	Metal_1017	METAL_RS04985	heme exporter protein CcmB	1.34	0.0972075	no	1.544	0.0509735	no
Malb_1234	Metal_1018	METAL_RS04990	hypothetical protein	0.03	0.980944	no	0.164	0.82104	no
Malb_1579	Metal_1019	METAL_RS04995	heme ABC transporter permease	0.319	0.680545	no	0.028	0.962875	no
Malb_1450	Metal_1020	METAL_RS05000	heme exporter protein CcmD	0.3	0.922955	no	0.286	NA	no
Malb_1792	Metal_1021	METAL_RS05005	cytochrome c maturation protein CcmE	1.268	0.299046	no	2.475	0.0236743	yes
Malb_1915	Metal_1022	METAL_RS05010	hypothetical protein	-0.468	0.845077	no	0.545	NA	no
Malb_1379	Metal_1023	METAL_RS05015	DUF2283 domain-containing protein	-0.264	0.882808	no	0.625	NA	no
Malb_1291	Metal_1024	METAL_RS05020	heme lyase CcmF/NrfE family subunit	0.152	0.872845	no	0.724	0.243838	no
Malb_1641	Metal_1025	METAL_RS05025	DUF2281 domain-containing protein	0.79	0.766085	no	-1.071	NA	no
Malb_1524	Metal_1026	METAL_RS05030	type II toxin-antitoxin system VapC family toxin	0.575	0.764794	no	-0.193	0.892241	no
Malb_1999	Metal_1027	METAL_RS05035	DsbE family thiol:disulfide interchange protein	0.266	0.719899	no	0.342	0.505874	no
Malb_1885	Metal_1028	METAL_RS05040	cytochrome c-type biogenesis protein CcmH	-0.034	0.98123	no	1.26	0.117261	no
Malb_1884	Metal_1029	METAL_RS05045	c-type cytochrome biogenesis protein CcmI	0.428	0.687464	no	0.992	0.172929	no
Malb_1921	Metal_1030	METAL_RS05050	hypothetical protein	-1.745	0.053525	no	-1.265	0.168589	no
Malb_1028	Metal_1031	METAL_RS05055	diguanylate cyclase	-1.303	0.0355388	yes	-0.553	0.391658	no
#N/A		METAL_RS05060	hypothetical protein	0.431	NA	no	-0.371	NA	no
Malb_1408	Metal_1032	METAL_RS05065	glycosyl transferase	-0.584	0.652603	no	0.299	NA	no
Malb_1557	Metal_1033	METAL_RS05070	fructose-6-phosphate aldolase	0.114	0.922955	no	0.061	0.941196	no
Malb_1678	Metal_1034	METAL_RS05075	TIGR01777 family protein	-1.616	0.014636	yes	0.653	0.359497	no
Malb_1795	Metal_1035	METAL_RS05080	LysR family transcriptional regulator	-0.06	0.961565	no	-0.794	NA	no
Malb_1916	Metal_1036	METAL_RS05085	class I SAM-dependent methyltransferase	0.236	0.869123	no	-1.273	NA	no
Malb_1009	Metal_1037	METAL_RS05090	class I SAM-dependent methyltransferase	-0.565	0.543026	no	0.128	NA	no
Malb_1110	Metal_1038	METAL_RS05095	hypothetical protein	0.156	0.922955	no	-0.494	NA	no
Malb_1210	Metal_1039	METAL_RS05100	DUF4276 family protein	0.825	0.428807	no	-0.045	NA	no
Malb_1103	Metal_1040	METAL_RS05105	AAA family ATPase	0.013	0.992628	no	-0.869	0.237052	no
Malb_1955	Metal_1041	METAL_RS05110	pyruvate, phosphate dikinase	-0.503	0.451523	no	0.407	0.468749	no
Malb_1844	Metal_1042	METAL_RS05115	NUDIX hydrolase	0.964	0.428818	no	2.482	0.0135646	yes
Malb_1172	Metal_1043	METAL_RS05120	O-methyltransferase	0.215	0.837535	no	0.895	0.180742	no
Malb_1010	Metal_1044	METAL_RS05125	TIGR02647 family protein	0.375	0.737765	no	-0.781	NA	no
Malb_1338	Metal_1045	METAL_RS05130	hypothetical protein	0.161	0.871842	no	-0.259	0.699842	no
Malb_1763	Metal_1046	METAL_RS05135	protein of unknown function (DUF3315)	-0.709	0.195886	no	0.204	0.707726	no
Malb_1602	Metal_1047	METAL_RS05140	O-acetyl-ADP-ribose deacetylase	-0.873	0.429132	no	1.372	0.134565	no
#N/A		METAL_RS05145	hypothetical protein	0.865	0.603955	no	0.851	NA	no
Malb_1910	Metal_1048	METAL_RS05150	diguanylate cyclase	0.201	0.862014	no	0.981	0.172929	no
Malb_1744	Metal_1051	METAL_RS05165	group II truncated hemoglobin	1.028	0.356321	no	-0.508	NA	no
Malb_1580	Metal_1052	METAL_RS05170	glycoside hydrolase family 30 protein	-0.349	0.722307	no	0.221	0.750427	no
Malb_1766	Metal_1053	METAL_RS05175	hypothetical protein	-0.879	0.0975712	no	-0.144	0.799473	no
Malb_1893	Metal_1054	METAL_RS05180	D-alanyl-D-alanine carboxypeptidase	-1.051	0.0282935	yes	-1.033	0.0389809	yes
Malb_1443	Metal_1055	METAL_RS05185	hypothetical protein	0.85	0.281683	no	0.445	0.526169	no
Malb_1109	Metal_1056	METAL_RS05190	nucleoside triphosphate pyrophosphohydrolase	0.811	0.369005	no	1.753	0.0244447	yes
Malb_1665	Metal_1057	METAL_RS05195	carbohydrate kinase family protein	0.243	0.839205	no	0.18	0.829718	no
Malb_1929	Metal_1058	METAL_RS05200	diacylglycerol kinase	0.071	0.967281	no	2.373	0.0239739	yes
Malb_1475	Metal_1059	METAL_RS05205	glycine cleavage system protein GcvH	0.735	0.664985	no	-0.648	0.603921	no
Malb_1472	Metal_1060	METAL_RS05210	protein-L-isoaspartate(D-aspartate) O-methyltransferase	-1.1	0.0669306	no	0.431	0.481074	no
Malb_1757		METAL_RS05215	protein-L-isoaspartate(D-aspartate) O-methyltransferase	-2.252	6.13873e-07	yes	-0.277	0.629051	no
Malb_1637	Metal_1062	METAL_RS05220	M23 family metallopeptidase	-2.332	4.21325e-06	yes	-0.426	0.493156	no
Malb_1585	Metal_1063	METAL_RS05225	carbon-nitrogen hydrolase family protein	-1.342	0.129479	no	0.649	0.459874	no
Malb_1943	Metal_1064	METAL_RS05230	GNAT family N-acetyltransferase	-1.434	0.00577536	yes	-1.084	0.0548758	no
Malb_1841	Metal_1065	METAL_RS05235	transcriptional regulator	-1.737	0.00481174	yes	-1.102	0.107019	no
Malb_1193	Metal_1066	METAL_RS05240	Do family serine endopeptidase	-2.606	2.04125e-10	yes	-0.782	0.132225	no
Malb_1041	Metal_1067	METAL_RS05245	zinc-dependent alcohol dehydrogenase family protein	0.585	0.628932	no	1.417	0.097922	no
Malb_1424	Metal_1068	METAL_RS05250	carboxynorspermidine decarboxylase	1.28	0.10151	no	0.908	0.217765	no
Malb_1283	Metal_1069	METAL_RS05255	5-formyltetrahydrofolate cyclo-ligase	0.896	0.552201	no	-1.012	NA	no
Malb_1692	Metal_1070	METAL_RS05260	methylenetetrahydromethanopterin dehydrogenase	0.495	0.597994	no	0.049	0.950113	no
Malb_1272	Metal_1071	METAL_RS05265	methylenetetrahydromethanopterin dehydrogenase	-0.766	0.187978	no	-0.055	0.931414	no
Malb_1409	Metal_1072	METAL_RS05270	50S ribosomal protein L9	0.789	0.440089	no	1.047	0.211652	no
Malb_1244	Metal_1073	METAL_RS05275	DUF2232 domain-containing protein	1.368	0.11577	no	0.607	0.480978	no
Malb_1843	Metal_1074	METAL_RS05280	30S ribosomal protein S18	0.798	0.437235	no	-1.668	NA	no
Malb_1697	Metal_1075	METAL_RS05285	30S ribosomal protein S6	0.863	0.124624	no	-0.536	0.312853	no
Malb_1452	Metal_1076	METAL_RS05290	Rhodanese-related sulfurtransferase	0.536	0.709918	no	0.094	NA	no
Malb_1089	Metal_1077	METAL_RS05295	pyridoxal phosphate-dependent aminotransferase	0.706	0.416886	no	-0.494	0.497405	no
Malb_1231	Metal_1078	METAL_RS05300	RNA polymerase-binding protein DksA	1.021	0.383597	no	1.455	0.143361	no
Malb_1850	Metal_1079	METAL_RS05305	tRNA glutamyl-Q(34) synthetase GluQRS	1.209	0.143718	no	0.58	0.466086	no
Malb_3601	Metal_1080	METAL_RS05310	DMT family transporter	1.588	0.000354716	yes	0.216	0.678686	no
Malb_1550	Metal_1081	METAL_RS05315	hypothetical protein	0.784	0.382403	no	0.492	0.510902	no
Malb_1673	Metal_1082	METAL_RS05320	TIGR00730 family Rossman fold protein	-0.069	0.956828	no	0.507	0.526932	no
Malb_1543	Metal_1083	METAL_RS05325	DUF2238 domain-containing protein	-0.563	0.663282	no	-1.559	0.0853669	no
Malb_1575	Metal_1085	METAL_RS05330	ketol-acid reductoisomerase	0.411	0.695354	no	1.675	0.0223531	yes
Malb_1132	Metal_1086	METAL_RS05335	acetolactate synthase small subunit	-0.059	0.953399	no	0.57	0.358696	no
Malb_1023	Metal_1087	METAL_RS05340	acetolactate synthase 3 large subunit	0.25	0.756179	no	-0.671	0.211764	no
Malb_3266	Metal_1088	METAL_RS05345	glycogen/starch/alpha-glucan phosphorylase	0.024	0.983482	no	0.286	0.671723	no
Malb_3961	Metal_1089	METAL_RS05350	tRNA (cytidine(34)-2'-O)-methyltransferase	0.849	0.553582	no	2.656	0.0155694	yes
Malb_3444	Metal_1090	METAL_RS05355	addiction module protein	0.409	0.719899	no	-0.875	0.256728	no
Malb_3388	Metal_1091	METAL_RS05360	ArsR family transcriptional regulator	-0.387	0.627876	no	-1.075	0.0594734	no
Malb_3191	Metal_1092	METAL_RS05365	multicopper oxidase domain-containing protein	0.187	0.934308	no	-1.752	NA	no
Malb_3546	Metal_1093	METAL_RS05370	hypothetical protein	-1.089	0.14277	no	-0.331	0.657676	no
Malb_3381	Metal_1094	METAL_RS05375	pyrophosphate--fructose-6-phosphate 1-phosphotransferase	0.395	0.708647	no	0.559	0.452672	no
Malb_3823	Metal_1095	METAL_RS05380	ABC transporter permease	0.162	0.865066	no	0.003	0.997286	no
Malb_3002	Metal_1096	METAL_RS05385	AAA family ATPase	0.332	0.80426	no	0.077	0.941196	no
#N/A	Metal_1097	METAL_RS05390	hypothetical protein	-0.144	0.936922	no	-0.594	NA	no
Malb_3838	Metal_1098	METAL_RS05395	ABC transporter ATP-binding protein	0.002	0.998877	no	1.086	0.0956718	no
Malb_3314	Metal_1099	METAL_RS05400	YjbQ family protein	-0.214	0.903975	no	-0.807	NA	no
Malb_3720	Metal_1100	METAL_RS05405	ribosome maturation factor RimP	0.833	0.132823	no	-1.631	0.000821997	yes
Malb_3642	Metal_1101	METAL_RS05410	transcription termination/antitermination protein NusA	0.905	0.433146	no	1.437	0.13328	no
Malb_3525	Metal_1102	METAL_RS05415	translation initiation factor IF-2	0.887	0.46928	no	1.84	0.0635755	no
Malb_3452	Metal_1103	METAL_RS05420	30S ribosome-binding factor RbfA	0.724	0.51806	no	1.184	0.169026	no
Malb_3350	Metal_1104	METAL_RS05425	tRNA pseudouridine(55) synthase TruB	1.261	0.304268	no	1.957	0.0732266	no
Malb_3144	Metal_1105	METAL_RS05430	30S ribosomal protein S15	0.361	0.834973	no	-1.58	0.159248	no
Malb_3073	Metal_1106	METAL_RS05435	polyribonucleotide nucleotidyltransferase	0.942	0.275401	no	1.236	0.114432	no
Malb_3972	Metal_1107	METAL_RS05440	V-type H(+)-translocating pyrophosphatase	0.107	0.917036	no	0.806	0.203704	no
Malb_3105	Metal_1108	METAL_RS05445	PEP-CTERM/exosortase system-associated acyltransferase	0.65	0.42752	no	-1.433	0.0353529	yes
Malb_3153	Metal_1109	METAL_RS05450	EAL domain-containing protein	-0.187	0.809234	no	0.048	0.935127	no
Malb_3790	Metal_1110	METAL_RS05455	porin	-0.236	0.813636	no	-0.489	NA	no
Malb_3567		METAL_RS05460	hypothetical protein	-0.533	0.809234	no	-2.137	NA	no
#N/A	Metal_1112	METAL_RS05465	IS5 family transposase	-1.624	0.765383	no	-2.728	NA	no
Malb_3165	Metal_1113	METAL_RS05470	hypothetical protein	-2.949	0.00176737	yes	-2.126	0.0467181	yes
Malb_3026	Metal_1114	METAL_RS05475	Rpn family recombination-promoting nuclease/putative transposase	-0.914	0.484856	no	-1.831	0.082992	no
Malb_3336	Metal_1115	METAL_RS05480	Rpn family recombination-promoting nuclease/putative transposase	0.378	0.722564	no	-0.119	0.883699	no
#N/A	Metal_1116	METAL_RS05485	pilin	-2.718	0.00999282	yes	-2.574	0.0262383	yes
Malb_3162	Metal_1117	METAL_RS05490	transposase	-2.964	1.65547e-05	yes	-2.452	0.00288827	yes
Malb_3753	Metal_1118	METAL_RS05495	glyoxalase	-1.429	0.157502	no	-1.341	NA	no
Malb_3865	Metal_1119	METAL_RS05500	O-succinylhomoserine sulfhydrylase	1.281	0.0922461	no	0.639	0.395932	no
Malb_3884	Metal_1120	METAL_RS05505	amidophosphoribosyltransferase	0.921	0.158136	no	0.432	0.491123	no
Malb_3955	Metal_1121	METAL_RS05510	putative membrane protein, required for colicin V production	1.371	0.125906	no	1.82	0.033011	yes
Malb_3389	Metal_1122	METAL_RS05515	SPOR domain-containing protein	0.098	0.936653	no	0.204	0.796377	no
Malb_3698	Metal_1123	METAL_RS05520	bifunctional tetrahydrofolate synthase/dihydrofolate synthase	1.194	0.0502319	no	-0.158	0.813377	no
Malb_3085	Metal_1124	METAL_RS05525	acetyl-CoA carboxylase carboxyltransferase subunit beta	1.48	0.0169739	yes	1.327	0.0431158	yes
Malb_3816	Metal_1125	METAL_RS05530	tryptophan synthase subunit alpha	0.946	0.443674	no	2.542	0.0143916	yes
Malb_3487	Metal_1126	METAL_RS05535	tryptophan synthase subunit beta	1.225	0.157027	no	1.081	0.186189	no
Malb_3489	Metal_1127	METAL_RS05540	phosphoribosylanthranilate isomerase	1.205	0.152796	no	0.538	0.508565	no
Malb_3074		METAL_RS05545	hypothetical protein	0	NA	no	0	NA	no
Malb_3173	Metal_1128	METAL_RS05550	Gfo/Idh/MocA family oxidoreductase	-0.4	0.716635	no	0.926	0.21902	no
Malb_3742	Metal_1129	METAL_RS05555	DegT/DnrJ/EryC1/StrS family aminotransferase	-0.074	0.962764	no	1.536	0.110389	no
Malb_3906		METAL_RS05560	TonB-dependent receptor	0.801	0.395274	no	0.917	NA	no
Malb_3705		METAL_RS05565	helix-turn-helix transcriptional regulator	0.724	0.414176	no	0.404	0.5966	no
Malb_3297		METAL_RS05570	hypothetical protein	0.617	0.385779	no	-0.223	0.7214	no
Malb_3276	Metal_1133	METAL_RS05575	type II toxin-antitoxin system RelE/ParE family toxin	0.806	0.627876	no	-0.795	NA	no
Malb_3318	Metal_1134	METAL_RS05580	type II toxin-antitoxin system ParD family antitoxin	0.578	0.591139	no	0.259	NA	no
Malb_3208	Metal_1135	METAL_RS05585	helix-turn-helix transcriptional regulator	-0.139	0.869028	no	-0.397	0.463021	no
Malb_3058	Metal_1136	METAL_RS05590	ShlB/FhaC/HecB family hemolysin secretion/activation protein	-0.355	0.754455	no	-0.856	0.252796	no
Malb_3947	Metal_1137	METAL_RS05595	filamentous hemagglutinin N-terminal domain-containing protein	0.021	0.983894	no	0.296	0.615729	no
Malb_3841		METAL_RS05600	hypothetical protein	-0.388	0.774326	no	-0.283	0.76527	no
#N/A	Metal_1139	METAL_RS05605	IS5 family transposase	0	NA	no	0	NA	no
Malb_161		METAL_RS05610	caspase family protein	0.231	0.885859	no	-0.769	NA	no
Malb_252	Metal_1140	METAL_RS05615	hypothetical protein	2.074	0.131288	no	-0.305	NA	no
Malb_388	Metal_1141	METAL_RS05620	hypothetical protein	0.312	0.869123	no	0.388	NA	no
Malb_33		METAL_RS05625	OmpA family protein	0.268	0.86272	no	-0.011	NA	no
#N/A	Metal_1144	METAL_RS05635	IS5 family transposase	0.092	NA	no	-0.939	NA	no
#N/A		METAL_RS05640	hypothetical protein	0.045	0.988027	no	1.083	NA	no
Malb_555	Metal_1146	METAL_RS05645	DUF2283 domain-containing protein	-0.584	0.464872	no	-0.72	0.259001	no
Malb_173	Metal_1148	METAL_RS05650	TonB-dependent receptor	-0.123	0.917036	no	-0.141	0.860749	no
Malb_851		METAL_RS05655	helix-turn-helix transcriptional regulator	1.531	0.0112495	yes	0.025	NA	no
Malb_440		METAL_RS05660	hypothetical protein	0.497	0.754455	no	0.39	NA	no
Malb_154	Metal_1151	METAL_RS05665	DUF935 family protein	0.304	0.795862	no	0.956	NA	no
Malb_373		METAL_RS05670	hypothetical protein	0.83	0.46089	no	0.987	NA	no
Malb_487	Metal_1153	METAL_RS05675	NUDIX domain-containing protein	-0.869	0.275401	no	-0.156	0.842323	no
Malb_604	Metal_1154	METAL_RS05680	carbonic anhydrase	-1.405	0.185838	no	-0.246	0.82104	no
Malb_490	Metal_1155	METAL_RS05685	LysR family transcriptional regulator	0.054	0.956278	no	-0.061	0.928918	no
Malb_939	Metal_1156	METAL_RS05690	TetR/AcrR family transcriptional regulator	-0.129	0.89714	no	0.92	0.137529	no
Malb_524	Metal_1157	METAL_RS05695	hydrogenase nickel incorporation protein HypB	-0.752	0.280113	no	0.483	0.451835	no
Malb_169	Metal_1158	METAL_RS05700	hydrogenase maturation protease	0.454	0.62045	no	0.424	NA	no
Malb_806	Metal_1159	METAL_RS05705	Ni/Fe hydrogenase subunit alpha	0.301	0.790805	no	-0.203	0.805187	no
Malb_515	Metal_1160	METAL_RS05710	hypothetical protein	0.901	0.352799	no	0.215	NA	no
Malb_125	Metal_1161	METAL_RS05715	NADP oxidoreductase	0.152	0.909301	no	0.499	0.561027	no
Malb_533	Metal_1162	METAL_RS05720	2Fe-2S iron-sulfur cluster binding domain-containing protein	-0.567	0.640243	no	0.757	0.38762	no
Malb_747	Metal_1163	METAL_RS05725	NADP oxidoreductase	-0.928	0.147805	no	-0.699	0.253097	no
Malb_818	Metal_1164	METAL_RS05730	carbamoyltransferase HypF	-0.334	0.770593	no	-0.164	0.842788	no
Malb_596	Metal_1165	METAL_RS05735	HypC/HybG/HupF family hydrogenase formation chaperone	1.33	0.303534	no	-0.821	NA	no
Malb_949	Metal_1166	METAL_RS05740	hydrogenase formation protein HypD	0.338	0.778845	no	1.28	0.113634	no
Malb_759	Metal_1167	METAL_RS05745	hydrogenase expression/formation protein HypE	0.926	0.223575	no	1.016	0.143697	no
Malb_390	Metal_1168	METAL_RS05750	hypothetical protein	0.52	0.468398	no	-0.046	0.943728	no
Malb_482	Metal_1169	METAL_RS05755	efflux RND transporter permease subunit	-0.086	0.928298	no	0.939	0.104548	no
Malb_402	Metal_1170	METAL_RS05760	efflux RND transporter periplasmic adaptor subunit	0.252	0.851496	no	1.524	0.0695694	no
Malb_773	Metal_1171	METAL_RS05765	TolC family protein	-0.144	0.928298	no	1.151	0.232295	no
Malb_940	Metal_1172	METAL_RS05770	SRPBCC family protein	-0.105	0.922955	no	-0.833	0.21192	no
Malb_676	Metal_1173	METAL_RS05775	hypothetical protein	0.31	0.800815	no	0.993	0.226086	no
Malb_269	Metal_1174	METAL_RS05780	hypothetical protein	-0.339	0.802419	no	-1.135	0.208177	no
Malb_508	Metal_1175	METAL_RS05785	hypothetical protein	0.142	0.885052	no	0.916	0.143697	no
Malb_872	Metal_1176	METAL_RS05790	carbohydrate-binding protein	-0.032	0.979657	no	-0.006	0.994689	no
Malb_714	Metal_1177	METAL_RS05795	YcgN family cysteine cluster protein	0.41	0.682178	no	-0.888	NA	no
Malb_618	Metal_1178	METAL_RS05800	pyrimidine/purine nucleoside phosphorylase	-0.052	0.971128	no	-0.462	NA	no
Malb_444	Metal_1179	METAL_RS05805	SUF system Fe-S cluster assembly regulator	-1.204	0.159941	no	1.942	0.0198376	yes
Malb_383	Metal_1180	METAL_RS05810	Fe-S cluster assembly protein SufB	-2.992	1.28347e-05	yes	0.639	0.449882	no
Malb_165	Metal_1181	METAL_RS05815	Fe-S cluster assembly ATPase SufC	-2.185	7.52773e-05	yes	0.802	0.221127	no
Malb_21	Metal_1182	METAL_RS05820	Fe-S cluster assembly protein SufD	-2.529	7.50726e-06	yes	0.827	0.225838	no
Malb_916	Metal_1183	METAL_RS05825	Uma2 family endonuclease	-1.183	0.351857	no	-1.36	0.217409	no
Malb_763	Metal_1184	METAL_RS05830	cysteine desulfurase	-1.062	0.256694	no	1.399	0.101646	no
Malb_880	Metal_1185	METAL_RS05835	SUF system NifU family Fe-S cluster assembly protein	-0.447	0.668883	no	1.173	0.108666	no
Malb_546	Metal_1186	METAL_RS05840	class I SAM-dependent methyltransferase	-0.059	0.963479	no	1.68	0.0329945	yes
Malb_564	Metal_1187	METAL_RS05845	non-heme iron oxygenase ferredoxin subunit	1.372	0.0972075	no	1.562	0.0520023	no
Malb_767	Metal_1188	METAL_RS05850	DUF465 domain-containing protein	0.902	0.504335	no	0.088	0.943022	no
Malb_189	Metal_1189	METAL_RS05855	DUF423 domain-containing protein	0.035	0.981854	no	1.055	0.205348	no
Malb_521	Metal_1190	METAL_RS05860	molybdenum cofactor biosynthesis protein B	-1.107	0.0701031	no	0.046	0.946098	no
Malb_679	Metal_1191	METAL_RS05865	DegQ family serine endoprotease	-2.274	0.000747279	yes	-1.149	0.137894	no
Malb_442	Metal_1192	METAL_RS05870	cyclic nucleotide-binding domain-containing protein	0.263	0.787354	no	0.257	0.707726	no
Malb_319	Metal_1193	METAL_RS05875	50S ribosomal protein L33	0.417	0.695842	no	-1.156	0.115392	no
Malb_141	Metal_1194	METAL_RS05880	50S ribosomal protein L28	0.134	0.936653	no	0.531	0.614303	no
Malb_587	Metal_1195	METAL_RS05885	glutathione synthase	-0.674	0.557489	no	1.001	0.249643	no
Malb_96	Metal_1196	METAL_RS05890	TonB family protein	-0.527	0.457221	no	-0.635	0.273263	no
Malb_467	Metal_1197	METAL_RS05895	YqgE/AlgH family protein	-0.521	0.451044	no	0.349	0.547527	no
Malb_136	Metal_1198	METAL_RS05900	Holliday junction resolvase RuvX	0.636	0.385779	no	1.085	0.0760106	no
Malb_982	Metal_1199	METAL_RS05905	bifunctional pyr operon transcriptional regulator/uracil phosphoribosyltransferase PyrR	1.654	0.0432006	yes	-0.209	NA	no
Malb_328	Metal_1200	METAL_RS05910	aspartate carbamoyltransferase catalytic subunit	0.849	0.317782	no	0.896	0.225838	no
Malb_230	Metal_1201	METAL_RS05915	dihydroorotase	1.269	0.235791	no	2.197	0.0270724	yes
Malb_67	Metal_1203	METAL_RS05920	lytic transglycosylase domain-containing protein	-0.786	0.271483	no	-0.783	0.226474	no
Malb_530		METAL_RS05925	hypothetical protein	-0.091	0.936653	no	0.115	NA	no
Malb_748	Metal_1206	METAL_RS05930	LysR family transcriptional regulator	-0.093	0.943791	no	0.327	NA	no
Malb_320	Metal_1207	METAL_RS05935	alginate export family protein	-0.467	0.5599	no	-0.32	0.606764	no
Malb_488	Metal_1208	METAL_RS05940	molybdate ABC transporter substrate-binding protein	0.08	0.936653	no	0.461	0.442511	no
Malb_193	Metal_1209	METAL_RS05945	molybdate ABC transporter permease subunit	-0.133	0.887025	no	0.042	NA	no
Malb_259	Metal_1210	METAL_RS05950	molybdenum ABC transporter ATP-binding protein	-0.015	0.992467	no	1.352	0.0568015	no
Malb_853	Metal_1211	METAL_RS05955	transporter	-0.063	0.952172	no	0.332	0.615729	no
Malb_262	Metal_1213	METAL_RS05965	LysR family transcriptional regulator	0.041	0.96689	no	0.595	NA	no
Malb_117	Metal_1214	METAL_RS05970	peptide-methionine (S)-S-oxide reductase MsrA	-0.989	0.0481075	yes	-0.498	0.331174	no
Malb_561	Metal_1215	METAL_RS05975	efflux transporter outer membrane subunit	-2.128	1.49012e-05	yes	-0.706	0.232295	no
Malb_315	Metal_1216	METAL_RS05980	efflux RND transporter periplasmic adaptor subunit	-1.782	3.89917e-05	yes	-0.662	0.198051	no
Malb_672	Metal_1217	METAL_RS05985	multidrug efflux RND transporter permease subunit	-1.815	5.31753e-05	yes	-0.496	0.356463	no
Malb_988	Metal_1218	METAL_RS05990	NAD-dependent formate dehydrogenase	-1.93	0.00784173	yes	-2.18	0.0060489	yes
Malb_854	Metal_1219	METAL_RS05995	cyanase	-1.587	0.230282	no	0.493	0.70025	no
Malb_553		METAL_RS06000	hypothetical protein	-0.221	NA	no	-0.086	NA	no
Malb_897		METAL_RS06005	hypothetical protein	0.353	0.814077	no	-1.019	NA	no
Malb_840		METAL_RS06010	TonB-dependent receptor	0.626	0.589598	no	-0.367	NA	no
Malb_795	Metal_1223	METAL_RS06015	iron ABC transporter permease	1.705	0.190917	no	1.719	NA	no
Malb_941	Metal_1224	METAL_RS06020	ABC transporter ATP-binding protein	1.216	0.180336	no	0.541	NA	no
Malb_118	Metal_1225	METAL_RS06025	ABC transporter substrate-binding protein	0.082	0.952797	no	-0.154	NA	no
Malb_205	Metal_1226	METAL_RS06030	LLM class flavin-dependent oxidoreductase	-0.148	0.909669	no	0.238	NA	no
Malb_699	Metal_1227	METAL_RS06035	glutamine amidotransferase	0.075	0.960505	no	0.842	0.359499	no
Malb_810	Metal_1228	METAL_RS06040	sulfite reductase subunit alpha	1.948	0.133947	no	1.518	0.226474	no
Malb_166	Metal_1229	METAL_RS06045	chemotaxis protein CheW	0.584	0.68046	no	-0.203	0.848461	no
#N/A	Metal_1230	METAL_RS06050	IS5 family transposase	0.246	NA	no	-0.278	NA	no
Malb_384	Metal_1232	METAL_RS06055	endonuclease domain-containing protein	-1.168	0.483216	no	-1.639	0.225297	no
Malb_501	Metal_1233	METAL_RS06060	toxic anion resistance protein	-3.429	1.89129e-15	yes	-0.998	0.0739011	no
Malb_38	Metal_1234	METAL_RS06065	5-bromo-4-chloroindolyl phosphate hydrolase	-3.092	6.95226e-10	yes	-0.561	0.379068	no
Malb_511	Metal_1236	METAL_RS06070	hypothetical protein	-0.929	0.372508	no	-0.859	NA	no
Malb_606	Metal_1238	METAL_RS06075	YebC/PmpR family DNA-binding transcriptional regulator	1.308	0.0659409	no	0.123	0.875946	no
Malb_293	Metal_1239	METAL_RS06080	hypothetical protein	-4.92	2.85256e-29	yes	-3.56	1.99435e-13	yes
Malb_452	Metal_1240	METAL_RS06085	hypothetical protein	-4.123	1.54247e-09	yes	-2.765	NA	no
Malb_743	Metal_1241	METAL_RS06090	EthD family reductase	-2.201	0.0891318	no	-2.125	NA	no
Malb_619	Metal_1242	METAL_RS06095	LysR family transcriptional regulator	-0.516	0.737765	no	-1.122	NA	no
#N/A		METAL_RS06100	hypothetical protein	0.811	NA	no	-0.739	NA	no
Malb_121	Metal_1247	METAL_RS06105	IS256 family transposase	-0.557	0.764794	no	-0.885	NA	no
Malb_3099		METAL_RS06110	hypothetical protein	0.897	0.735372	no	-1.289	NA	no
Malb_944	Metal_1248	METAL_RS06115	RHS repeat-associated core domain-containing protein	0.95	0.188879	no	0.126	0.861762	no
#N/A		METAL_RS06120	hypothetical protein	-1.648	0.199581	no	-1.565	NA	no
Malb_3940	Metal_1249	METAL_RS06125	IS4 family transposase	-0.706	0.299535	no	-0.384	0.539916	no
Malb_3594		METAL_RS06130	patatin-like phospholipase family protein	0.224	0.775045	no	0.053	0.930167	no
Malb_3206	Metal_1256	METAL_RS06135	lysophospholipid transporter LplT	-0.99	NA	no	-0.634	NA	no
Malb_3848	Metal_1257	METAL_RS06140	UDP-2,3-diacylglucosamine diphosphatase	-1.161	NA	no	0.017	NA	no
#N/A	Metal_1258	METAL_RS06145	hypothetical protein	0	NA	no	0	NA	no
Malb_3048	Metal_1259	METAL_RS06150	hypothetical protein	1.444	NA	no	0.522	NA	no
#N/A		METAL_RS06155	IS5 family transposase	-1.782	NA	no	-1.683	NA	no
#N/A		METAL_RS06160	IS5 family transposase	-1.19	NA	no	2.457	NA	no
Malb_2927	Metal_1261	METAL_RS06165	hypothetical protein	-1.08	NA	no	0.395	NA	no
Malb_2020	Metal_1262	METAL_RS06170	alkaline phosphatase	0.439	0.756179	no	0.409	NA	no
Malb_2707	Metal_1263	METAL_RS06175	type II toxin-antitoxin system HicB family antitoxin	-0.633	0.715975	no	-1.343	NA	no
Malb_2863	Metal_1264	METAL_RS06180	hypothetical protein	-3.126	4.33777e-05	yes	-2.543	0.00476726	yes
Malb_2163	Metal_1266	METAL_RS06185	hypothetical protein	-3.528	1.65547e-05	yes	-4.511	2.24425e-08	yes
Malb_2916	Metal_1267	METAL_RS06190	periplasmic heavy metal sensor	-5.168	7.40512e-11	yes	-6.261	3.83669e-15	yes
Malb_2084	Metal_1268	METAL_RS06195	response regulator	0.379	0.664018	no	0.917	0.120723	no
Malb_2378	Metal_1269	METAL_RS06200	HAMP domain-containing protein	-0.115	0.930473	no	0.663	0.410788	no
Malb_2687	Metal_1271	METAL_RS06210	anti-phage defense ZorAB system ZorA	-0.336	0.66018	no	-0.375	0.492224	no
Malb_2295	Metal_1272	METAL_RS06215	OmpA family protein	0.126	0.930191	no	-0.084	NA	no
Malb_2494	Metal_1273	METAL_RS06220	hypothetical protein	0.281	0.774105	no	1.236	0.0548758	no
Malb_2505	Metal_1274	METAL_RS06225	VOC family protein	-0.07	0.959813	no	-0.053	NA	no
Malb_2135	Metal_1275	METAL_RS06230	non-ribosomal peptide synthetase	0.423	0.783097	no	0.851	0.402762	no
Malb_2710	Metal_1276	METAL_RS06235	MBL fold metallo-hydrolase	0.082	0.973036	no	0.456	NA	no
#N/A	Metal_1277	METAL_RS06240	ankyrin repeat domain-containing protein	0.577	NA	no	2.157	NA	no
Malb_2920	Metal_1278	METAL_RS06245	non-ribosomal peptide synthetase	0.17	0.90008	no	0.199	NA	no
Malb_2447	Metal_1279	METAL_RS06250	non-ribosomal peptide synthase	-0.631	0.704306	no	1.23	NA	no
Malb_2320	Metal_1280	METAL_RS06255	non-ribosomal peptide synthase	-0.501	0.685195	no	0.396	0.65574	no
Malb_881	Metal_1281	METAL_RS06260	non-ribosomal peptide synthetase	-0.29	0.788677	no	-0.695	0.335387	no
Malb_867	Metal_1282	METAL_RS06265	TonB-dependent receptor	-0.232	0.815555	no	-0.622	0.344618	no
Malb_929	Metal_1283	METAL_RS06270	PepSY domain-containing protein	1.163	0.23342	no	0.395	NA	no
Malb_300	Metal_1284	METAL_RS06275	glycosyltransferase family 1 protein	0.862	0.554923	no	-0.181	NA	no
Malb_693	Metal_1286	METAL_RS06280	carbamoyltransferase	0.486	0.585221	no	0.501	0.446872	no
Malb_581	Metal_1287	METAL_RS06285	sulfotransferase	0.229	0.885052	no	0.369	NA	no
Malb_449	Metal_1288	METAL_RS06290	recombinase XerD	-0.936	0.336903	no	-0.389	NA	no
Malb_821	Metal_1289	METAL_RS06295	hypothetical protein	-0.067	NA	no	-1.051	NA	no
Malb_684	Metal_1291	METAL_RS06300	type II toxin-antitoxin system RelE/ParE family toxin	-0.678	0.383597	no	0.253	0.716235	no
Malb_253	Metal_1292	METAL_RS06305	putative addiction module antidote protein	-0.999	0.299046	no	-0.505	0.572698	no
#N/A	Metal_1293	METAL_RS06310	hypothetical protein	0.416	0.728564	no	0.09	0.925121	no
Malb_105	Metal_1294	METAL_RS06315	toll/interleukin-1 receptor domain-containing protein	-0.079	0.949497	no	-0.63	0.42586	no
Malb_459	Metal_1295	METAL_RS06320	hypothetical protein	-0.122	0.897451	no	-0.02	0.976586	no
Malb_437	Metal_1296	METAL_RS06325	DUF935 domain-containing protein	0.645	0.652557	no	2.378	0.0186949	yes
Malb_330	Metal_1297	METAL_RS06330	phage virion morphogenesis protein	1.223	0.0476082	yes	0.838	0.169026	no
Malb_473	Metal_1298	METAL_RS06335	ABC transporter permease	0.162	0.908836	no	0.34	NA	no
Malb_89	Metal_1299	METAL_RS06340	ABC transporter ATP-binding protein	0.068	0.968901	no	-0.486	NA	no
Malb_855	Metal_1300	METAL_RS06345	3-mercaptopyruvate sulfurtransferase	-0.953	0.574478	no	-1.428	NA	no
Malb_568		METAL_RS06350	transposase	-0.54	0.770607	no	0.467	NA	no
Malb_733		METAL_RS06355	CDP-archaeol synthase	-0.056	0.968537	no	0.122	NA	no
Malb_115	Metal_1303	METAL_RS06360	IS5 family transposase	0.358	NA	no	-1.391	NA	no
Malb_81	Metal_1304	METAL_RS06365	metal-dependent hydrolase	-1.171	0.20235	no	-0.683	NA	no
Malb_456	Metal_1305	METAL_RS06370	CDP-alcohol phosphatidyltransferase family protein	-0.878	0.530762	no	0.013	NA	no
Malb_77	Metal_1306	METAL_RS06375	DNA internalization-related competence protein ComEC/Rec2	1.402	0.123423	no	0.526	NA	no
Malb_237		METAL_RS06380	DUF2062 domain-containing protein	-0.578	0.641355	no	-1.401	0.11645	no
Malb_151	Metal_1308	METAL_RS06385	lipoprotein-releasing ABC transporter ATP-binding protein LolD	1.002	0.0521896	no	0.993	0.0509972	no
Malb_811	Metal_1309	METAL_RS06390	lipoprotein-releasing ABC transporter permease subunit	1.011	0.0599103	no	-0.791	0.137274	no
Malb_965	Metal_1310	METAL_RS06395	ferric iron uptake transcriptional regulator	0.17	0.889035	no	-0.594	0.457208	no
Malb_593		METAL_RS06400	outer membrane assembly protein BamE	0.947	0.27933	no	-0.311	0.698484	no
Malb_758	Metal_1312	METAL_RS06405	aldo/keto reductase	0.343	0.706392	no	0.449	0.480978	no
Malb_353	Metal_1313	METAL_RS06410	RnfH family protein	1.255	0.23342	no	2.14	NA	no
Malb_954	Metal_1314	METAL_RS06415	type II toxin-antitoxin system RatA family toxin	0.759	0.653532	no	0.922	NA	no
Malb_263	Metal_1315	METAL_RS06420	sodium-dependent transporter	0.195	0.873737	no	0.559	0.492224	no
Malb_694	Metal_1316	METAL_RS06425	SsrA-binding protein SmpB	0.794	0.396429	no	0.276	0.740206	no
Malb_525	Metal_1317	METAL_RS06430	HopJ type III effector protein	0.375	0.775045	no	-1.393	NA	no
Malb_126	Metal_1319	METAL_RS06440	ATP-dependent zinc metalloprotease FtsH	-1.393	0.0207437	yes	0.058	0.937181	no
Malb_412	Metal_1320	METAL_RS06445	MerR family transcriptional regulator	-1.3	0.177786	no	-0.638	0.493204	no
Malb_274	Metal_1321	METAL_RS06450	FAD-binding oxidoreductase	-0.307	0.68046	no	0.477	0.353182	no
Malb_451	Metal_1322	METAL_RS06455	16S rRNA (cytosine(1402)-N(4))-methyltransferase	0.088	0.934276	no	0.341	0.598264	no
Malb_567	Metal_1323	METAL_RS06460	DUF2956 domain-containing protein	0.819	0.433639	no	-0.115	NA	no
Malb_53	Metal_1324	METAL_RS06465	twin-arginine translocase subunit TatC	-0.563	0.456184	no	-0.043	0.950528	no
Malb_453	Metal_1325	METAL_RS06470	twin-arginine translocase subunit TatB	-0.858	0.429132	no	0.75	0.414656	no
Malb_82	Metal_1326	METAL_RS06475	twin-arginine translocase TatA/TatE family subunit	-0.794	0.591139	no	-0.76	NA	no
Malb_465	Metal_1327	METAL_RS06480	phosphoribosyl-ATP diphosphatase	-0.353	0.747232	no	1.363	0.0609418	no
Malb_999	Metal_1328	METAL_RS06485	phosphoribosyl-AMP cyclohydrolase	1.877	0.114708	no	2.41	0.0347489	yes
Malb_864	Metal_1329	METAL_RS06490	imidazole glycerol phosphate synthase subunit HisF	1.063	0.082465	no	1.019	0.0897205	no
Malb_683	Metal_1330	METAL_RS06495	1-(5-phosphoribosyl)-5-[(5-phosphoribosylamino)methylideneamino]imidazole-4-carboxamide isomerase	1.193	0.194076	no	1.766	0.0392387	yes
Malb_609	Metal_1331	METAL_RS06500	imidazole glycerol phosphate synthase subunit HisH	0.632	0.593106	no	0.995	0.25222	no
Malb_405	Metal_1332	METAL_RS06505	imidazoleglycerol-phosphate dehydratase HisB	0.544	0.514911	no	-0.207	0.763005	no
Malb_616	Metal_1333	METAL_RS06510	PAS domain S-box protein	-0.254	0.76791	no	-0.093	0.883789	no
Malb_491	Metal_1334	METAL_RS06515	DUF2934 domain-containing protein	-2.099	4.10147e-05	yes	-0.7	0.250769	no
Malb_923	Metal_1335	METAL_RS06520	class II fumarate hydratase	-1.457	0.0467673	yes	0.319	0.682155	no
Malb_496	Metal_1337	METAL_RS06525	cupin domain-containing protein	-0.119	0.906684	no	-0.323	0.619344	no
Malb_240	Metal_1338	METAL_RS06530	nuclear transport factor 2 family protein	-0.458	0.815005	no	-1.529	NA	no
Malb_314	Metal_1339	METAL_RS06535	hypothetical protein	-0.32	0.805814	no	-1.142	0.183757	no
Malb_485	Metal_1340	METAL_RS06540	methyltransferase domain-containing protein	-0.48	0.735372	no	-0.644	NA	no
Malb_578	Metal_1341	METAL_RS06545	helix-turn-helix domain-containing protein	-0.15	0.905506	no	-0.664	NA	no
Malb_829	Metal_1342	METAL_RS06550	hypothetical protein	-0.547	NA	no	-1.374	NA	no
Malb_947		METAL_RS06555	helix-turn-helix domain-containing protein	0.284	NA	no	0.771	NA	no
Malb_930	Metal_1345	METAL_RS06560	IS630 family transposase	-1.197	0.514911	no	-1.388	NA	no
Malb_557	Metal_1346	METAL_RS06565	helix-turn-helix domain-containing protein	0.557	NA	no	0.053	NA	no
Malb_332		METAL_RS06570	integrase arm-type DNA-binding domain-containing protein	-0.452	0.775957	no	-1.242	0.243838	no
Malb_11	Metal_1349	METAL_RS06575	IS5 family transposase	0.145	0.936179	no	-0.78	NA	no
Malb_3649		METAL_RS06580	hypothetical protein	0.803	NA	no	0.145	NA	no
#N/A		METAL_RS06585	hypothetical protein	-0.572	NA	no	-4.188	NA	no
#N/A	Metal_1353	METAL_RS06590	tRNA-Asn	-2.665	0.488757	no	-2.334	0.467575	no
#N/A	Metal_1354	METAL_RS06595	tRNA-Arg	-0.848	0.680916	no	-1.286	0.374847	no
#N/A	Metal_1355	METAL_RS06600	tRNA-Ser	1.609	0.709918	no	0.981	0.755059	no
Malb_905	Metal_1356	METAL_RS06605	carbon storage regulator CsrA	0.809	0.637724	no	2.042	0.0965698	no
Malb_755	Metal_1357	METAL_RS06610	energy-dependent translational throttle protein EttA	0.625	0.424827	no	0.775	0.234556	no
Malb_645	Metal_1358	METAL_RS06615	prepilin-type N-terminal cleavage/methylation domain-containing protein	-2.412	0.00378223	yes	-1.097	0.237396	no
Malb_497	Metal_1359	METAL_RS06620	prepilin-type N-terminal cleavage/methylation domain-containing protein	-0.876	0.603854	no	-1.533	0.217199	no
Malb_534	Metal_1360	METAL_RS06625	hypothetical protein	-0.908	0.158708	no	-0.217	0.739991	no
Malb_691	Metal_1361	METAL_RS06630	hypothetical protein	-0.266	0.822774	no	0.456	0.571168	no
Malb_799	Metal_1362	METAL_RS06635	hypothetical protein	-1.127	0.0789963	no	-0.321	0.629235	no
#N/A	Metal_1366	METAL_RS06645	PilW family protein	-2.127	0.0232824	yes	-2.645	0.0081497	yes
#N/A	Metal_1367	METAL_RS06650	hypothetical protein	-1.839	0.0777778	no	-2.828	0.00725076	yes
Malb_245	Metal_1368	METAL_RS06655	DUF4114 domain-containing protein	-1.253	0.269668	no	-2.782	0.00731776	yes
#N/A	Metal_1370	METAL_RS06665	type IV pilin protein	-0.744	0.193974	no	-1.279	0.0186949	yes
Malb_229		METAL_RS06670	hypothetical protein	-1.55	0.0911581	no	-0.772	NA	no
Malb_394	Metal_1371	METAL_RS06675	YchJ family protein	0.071	0.962471	no	-1.64	0.0716211	no
Malb_29	Metal_1372	METAL_RS06680	pyrroline-5-carboxylate reductase	0.275	0.801183	no	0.498	0.501757	no
Malb_654	Metal_1373	METAL_RS06685	YggT family protein	-0.025	0.990676	no	-0.851	0.424315	no
Malb_792	Metal_1374	METAL_RS06690	DUF4124 domain-containing protein	-1.337	0.0325432	yes	-0.735	0.256447	no
Malb_558	Metal_1375	METAL_RS06695	acetylglutamate kinase	0.674	0.382825	no	0.763	0.242778	no
Malb_669	Metal_1376	METAL_RS06700	phosphomannomutase/phosphoglucomutase	0.336	0.718586	no	-0.27	0.682045	no
Malb_74	Metal_1377	METAL_RS06705	dUTP diphosphatase	-0.158	0.903975	no	-0.036	0.968651	no
Malb_207	Metal_1378	METAL_RS06710	hypothetical protein	-1.088	0.167926	no	0.367	NA	no
Malb_369	Metal_1379	METAL_RS06715	YeeE/YedE family protein	-0.347	0.828981	no	0.555	NA	no
Malb_856	Metal_1381	METAL_RS06720	alkaline phosphatase	0.406	0.62045	no	0.668	0.253097	no
Malb_687	Metal_1382	METAL_RS06725	DUF599 domain-containing protein	-0.239	0.868567	no	-0.714	NA	no
Malb_899	Metal_1383	METAL_RS06730	cyclopropane fatty acyl phospholipid synthase	-3.222	0.000642743	yes	-1.754	0.109527	no
Malb_986	Metal_1384	METAL_RS06735	DUF1343 domain-containing protein	1.005	0.219508	no	0.338	NA	no
Malb_430	Metal_1385	METAL_RS06740	DOMON-like domain-containing protein	-0.846	0.596118	no	-0.108	NA	no
Malb_271	Metal_1386	METAL_RS06745	quinoprotein dehydrogenase-associated SoxYZ-like carrier	0.278	0.718568	no	0.139	0.803389	no
Malb_303	Metal_1388	METAL_RS06750	phospholipase	0.707	0.439113	no	0.683	0.366211	no
Malb_180	Metal_1389	METAL_RS06755	endonuclease	0.992	0.28813	no	0.313	0.72138	no
Malb_302	Metal_1390	METAL_RS06760	glycogen synthase GlgA	0.733	0.216746	no	0.726	0.182455	no
Malb_413	Metal_1391	METAL_RS06765	1,4-alpha-glucan branching protein GlgB	0.238	0.861816	no	-0.298	0.743342	no
Malb_513	Metal_1392	METAL_RS06770	glucose-1-phosphate adenylyltransferase	-0.046	0.968537	no	-0.367	0.623454	no
Malb_170		METAL_RS06775	hypothetical protein	-0.153	0.936922	no	-1.292	0.266063	no
Malb_68	Metal_1393	METAL_RS06780	4-alpha-glucanotransferase	1.922	0.00882157	yes	1.608	0.0427116	yes
Malb_890	Metal_1394	METAL_RS06785	quinoprotein dehydrogenase-associated putative ABC transporter substrate-binding protein	-0.462	0.695354	no	-1.173	0.146112	no
Malb_753	Metal_1395	METAL_RS06790	methanol/ethanol family PQQ-dependent dehydrogenase	-1.723	0.00419035	yes	-2.225	0.000399167	yes
Malb_664	Metal_1397	METAL_RS06795	UDP-2,3-diacylglucosamine diphosphatase	1.187	0.181373	no	-0.607	NA	no
Malb_786	Metal_1398	METAL_RS06800	peptidyl-prolyl cis-trans isomerase	0.571	0.408615	no	-0.634	0.26444	no
Malb_224	Metal_1399	METAL_RS06805	cysteine--tRNA ligase	-0.344	0.777401	no	-0.148	0.870659	no
Malb_295	Metal_1400	METAL_RS06810	cyclodeaminase/cyclohydrolase family protein	0.495	0.651347	no	1.131	0.14026	no
Malb_554		METAL_RS06815	cation-translocating P-type ATPase	1.164	0.136841	no	1.247	0.0869988	no
Malb_885	Metal_1402	METAL_RS06820	multicopper oxidase domain-containing protein	-0.233	0.772196	no	-0.717	0.178762	no
Malb_946	Metal_1403	METAL_RS06825	PilZ domain-containing protein	0.184	0.885052	no	-1.196	0.138242	no
Malb_4146	Metal_1404	METAL_RS06830	tRNA (N6-isopentenyl adenosine(37)-C2)-methylthiotransferase MiaB	-0.007	0.995502	no	-0.158	0.790294	no
Malb_4126	Metal_1405	METAL_RS06835	PhoH family protein	0.211	0.860537	no	1.505	0.0458647	yes
Malb_4219	Metal_1406	METAL_RS06840	rRNA maturation RNase YbeY	0.14	0.934363	no	2.322	0.0236743	yes
Malb_4192	Metal_1407	METAL_RS06845	CBS domain-containing protein	0.369	0.716469	no	0.432	0.54531	no
Malb_4170	Metal_1408	METAL_RS06850	membrane protein	-0.02	0.98853	no	-0.719	0.326589	no
Malb_4132	Metal_1409	METAL_RS06855	M48 family metallopeptidase	-2.044	0.00335265	yes	-1.553	0.0458647	yes
Malb_4032	Metal_1410	METAL_RS06860	proline--tRNA ligase	0.354	0.775045	no	0.815	0.326589	no
Malb_4091		METAL_RS06865	hypothetical protein	-0.555	0.756068	no	-1.341	NA	no
Malb_4013	Metal_1412	METAL_RS06870	hypothetical protein	2.653	0.000126289	yes	0.545	NA	no
Malb_4071	Metal_1413	METAL_RS06875	hypothetical protein	0.821	0.719899	no	-0.34	NA	no
Malb_4101	Metal_1414	METAL_RS06880	sulfite reductase subunit alpha	0.872	0.219902	no	0.672	0.305794	no
Malb_4133	Metal_1415	METAL_RS06885	glutamate synthase	-0.198	0.834973	no	0.195	0.76527	no
Malb_4178	Metal_1416	METAL_RS06890	UbiH/UbiF/VisC/COQ6 family ubiquinone biosynthesis hydroxylase	0.386	0.682178	no	0.849	0.191677	no
Malb_4156	Metal_1417	METAL_RS06895	acetate/propionate family kinase	0.3	0.810202	no	0.96	0.245525	no
Malb_4030	Metal_1418	METAL_RS06900	phosphoketolase family protein	-0.158	0.907833	no	1.741	0.0426772	yes
Malb_4120	Metal_1419	METAL_RS06905	OmpA family protein	-1.27	0.167926	no	-0.99	0.257463	no
Malb_4119	Metal_1420	METAL_RS06910	acetyl-CoA carboxylase carboxyl transferase subunit alpha	0.528	0.415159	no	-0.198	0.730989	no
Malb_4059	Metal_1421	METAL_RS06915	tRNA lysidine(34) synthetase TilS	2.201	0.037782	yes	2.418	0.0262383	yes
Malb_4066	Metal_1422	METAL_RS06920	CTP synthase	0.781	0.395382	no	0.698	0.372395	no
#N/A	Metal_1423	METAL_RS06925	hypothetical protein	0.981	0.469265	no	0.297	0.802068	no
Malb_4111	Metal_1424	METAL_RS06930	hypothetical protein	0.533	0.793031	no	-0.083	0.956472	no
Malb_4226	Metal_1425	METAL_RS06935	Txe/YoeB family addiction module toxin	1.34	0.145057	no	0.518	NA	no
Malb_4197	Metal_1426	METAL_RS06940	3-deoxy-8-phosphooctulonate synthase	0.639	0.511004	no	0.724	0.340877	no
Malb_4050	Metal_1427	METAL_RS06945	phosphopyruvate hydratase	0.697	0.428918	no	1.408	0.054471	no
Malb_4196	Metal_1428	METAL_RS06950	cell division protein FtsB	2.468	0.00164198	yes	0.348	NA	no
Malb_4018	Metal_1429	METAL_RS06955	2-C-methyl-D-erythritol 4-phosphate cytidylyltransferase	1.893	0.0624091	no	2.109	0.0346525	yes
Malb_4037	Metal_1430	METAL_RS06960	2-C-methyl-D-erythritol 2,4-cyclodiphosphate synthase	2.797	0.0146768	yes	0.722	0.55818	no
Malb_4022	Metal_1431	METAL_RS06965	MFS transporter	-0.245	0.814077	no	-0.343	NA	no
Malb_4108	Metal_1432	METAL_RS06970	methane monooxygenase/ammonia monooxygenase subunit C	-0.203	0.916763	no	-1.034	NA	no
Malb_4165	Metal_1433	METAL_RS06975	methane monooxygenase/ammonia monooxygenase subunit B	-0.083	0.940842	no	-0.326	NA	no
Malb_4194	Metal_1434	METAL_RS06980	ammonia monooxygenase, pxmA	-1.409	NA	no	-1.674	NA	no
Malb_4210	Metal_1435	METAL_RS06985	LysR family transcriptional regulator	0.072	0.943791	no	0	NA	no
Malb_4015	Metal_1436	METAL_RS06990	Major royal jelly protein	-0.623	0.620882	no	-0.723	NA	no
Malb_4055	Metal_1437	METAL_RS06995	23S rRNA (pseudouridine(1915)-N(3))-methyltransferase RlmH	-0.46	0.62045	no	0.054	0.943572	no
Malb_4092	Metal_1438	METAL_RS07000	septum formation inhibitor Maf	1.047	0.27396	no	0.689	NA	no
Malb_4067	Metal_1439	METAL_RS07005	ribonuclease G	0.957	0.10929	no	0.605	0.291108	no
Malb_4175	Metal_1440	METAL_RS07010	TIGR02099 family protein	1.064	0.141114	no	1.848	0.0081497	yes
Malb_4199	Metal_1441	METAL_RS07015	carbon-nitrogen hydrolase family protein	0.181	0.8207	no	-0.182	0.742275	no
Malb_4216	Metal_1442	METAL_RS07020	outer membrane protein assembly factor BamC	0.325	0.829246	no	2.195	0.0286207	yes
Malb_4027	Metal_1443	METAL_RS07025	metalloprotease TldD	0.125	0.922955	no	1.228	0.116592	no
Malb_4048	Metal_1444	METAL_RS07030	metalloprotease PmbA	0.097	0.943791	no	1.721	0.040639	yes
Malb_4181	Metal_1445	METAL_RS07035	quinone-dependent dihydroorotate dehydrogenase	0.651	0.37688	no	0.567	0.369707	no
Malb_4152	Metal_1446	METAL_RS07040	glycine oxidase ThiO	0.001	0.999464	no	-1.293	0.0771233	no
Malb_4112	Metal_1447	METAL_RS07045	hypothetical protein	-0.322	0.790805	no	-0.419	0.622641	no
#N/A	Metal_1448	METAL_RS07050	polyketide cyclase/dehydrase	-0.86	0.30342	no	-1.623	NA	no
Malb_4083	Metal_1449	METAL_RS07055	formate dehydrogenase subunit delta	0.411	0.828981	no	-0.043	NA	no
Malb_4081	Metal_1450	METAL_RS07060	formate dehydrogenase accessory sulfurtransferase FdhD	0.061	0.943951	no	1.154	0.033011	yes
Malb_4162	Metal_1451	METAL_RS07065	formate dehydrogenase subunit alpha	-0.736	0.388683	no	0.03	0.970566	no
Malb_4039	Metal_1452	METAL_RS07070	formate dehydrogenase subunit beta, NADH-quinone oxidoreductase subunit NuoF	-0.67	0.227921	no	0.258	0.628045	no
Malb_4173	Metal_1453	METAL_RS07075	formate dehydrogenase subunit gamma	-1.539	0.0492327	yes	-0.639	0.430979	no
Malb_4104	Metal_1454	METAL_RS07080	pyridoxal phosphate-dependent aminotransferase	0.025	0.987542	no	0.034	NA	no
Malb_4014	Metal_1455	METAL_RS07085	molybdenum cofactor guanylyltransferase	-0.215	0.869123	no	-0.172	NA	no
Malb_4141	Metal_1456	METAL_RS07090	DUF302 domain-containing protein	0.752	0.244473	no	-0.291	0.626969	no
Malb_4060	Metal_1457	METAL_RS07095	putative Fe-S cluster assembly protein SufT	-0.226	0.807545	no	1.277	0.0355793	yes
Malb_4025	Metal_1458	METAL_RS07100	SDR family NAD(P)-dependent oxidoreductase	-1.401	0.0964672	no	1.015	NA	no
Malb_4213	Metal_1459	METAL_RS07105	HAD-IA family hydrolase	-1.38	0.0658703	no	0.964	0.195245	no
Malb_4070	Metal_1460	METAL_RS07110	bifunctional 2-polyprenyl-6-hydroxyphenol methylase/3-demethylubiquinol 3-O-methyltransferase UbiG	-1.09	0.104079	no	0.932	0.151853	no
Malb_4124	Metal_1461	METAL_RS07115	TRZ/ATZ family hydrolase	0.416	0.722307	no	0.169	0.845125	no
Malb_4094	Metal_1462	METAL_RS07120	S-methyl-5-thioribose-1-phosphate isomerase	0.079	0.961767	no	1.68	0.0897205	no
Malb_4187	Metal_1463	METAL_RS07125	sulfate transporter CysZ	0.388	0.777545	no	-0.252	0.799473	no
Malb_4167	Metal_1464	METAL_RS07130	H-NS histone family protein	-1.571	0.0355388	yes	-0.439	0.583819	no
Malb_4203	Metal_1465	METAL_RS07135	DUF2914 domain-containing protein	-0.368	0.754899	no	-0.91	NA	no
Malb_4004	Metal_1466	METAL_RS07140	2-oxoglutarate dehydrogenase E1 component	-0.11	0.885052	no	0.062	0.913335	no
Malb_4058	Metal_1467	METAL_RS07145	2-oxoglutarate dehydrogenase complex dihydrolipoyllysine-residue succinyltransferase	-0.203	0.858651	no	1.241	0.082992	no
Malb_4115	Metal_1468	METAL_RS07150	dihydrolipoyl dehydrogenase	-0.037	0.967573	no	0.595	0.2791	no
Malb_4157	Metal_1469	METAL_RS07155	hypothetical protein	-0.151	0.909444	no	1.128	0.172036	no
Malb_4028	Metal_1470	METAL_RS07160	SAM-dependent methyltransferase	-0.278	0.74202	no	0.727	0.195276	no
Malb_4212	Metal_1471	METAL_RS07165	alpha-glucan family phosphorylase	-1.304	0.0476082	yes	-0.52	0.448957	no
Malb_4225	Metal_1472	METAL_RS07170	AAA family ATPase	-1.338	0.0113395	yes	-0.813	0.151515	no
Malb_4198	Metal_1473	METAL_RS07175	DnaJ domain-containing protein	-0.611	0.354834	no	-0.192	0.749837	no
Malb_4065	Metal_1474	METAL_RS07180	MerR family transcriptional regulator	0.165	0.86272	no	0.551	0.36106	no
Malb_4023	Metal_1475	METAL_RS07185	sigma-54-dependent Fis family transcriptional regulator	0.823	0.265084	no	0.675	NA	no
Malb_4161	Metal_1476	METAL_RS07190	HAMP domain-containing protein	-0.01	0.992775	no	-0.531	0.331369	no
Malb_4179	Metal_1477	METAL_RS07195	efflux RND transporter periplasmic adaptor subunit	-1.243	0.108146	no	-1.151	NA	no
Malb_4106	Metal_1478	METAL_RS07200	efflux RND transporter permease subunit	-0.656	0.631313	no	0.597	0.552249	no
Malb_4193	Metal_1479	METAL_RS07205	TolC family protein	-0.291	0.833524	no	-0.713	NA	no
Malb_4040	Metal_1480	METAL_RS07210	TolC family protein	-0.384	0.59926	no	-0.286	0.605378	no
Malb_4002		METAL_RS07215	efflux RND transporter periplasmic adaptor subunit	-0.537	0.496874	no	-0.01	0.990886	no
Malb_4116	Metal_1482	METAL_RS07220	efflux RND transporter permease subunit	-0.078	0.922955	no	0.279	0.583819	no
Malb_4009	Metal_1483	METAL_RS07225	HlyC/CorC family transporter	0.061	0.965018	no	1.177	0.157548	no
Malb_4035	Metal_1484	METAL_RS07230	transglycosylase SLT domain-containing protein	-0.572	0.344173	no	0.455	0.38586	no
Malb_4064	Metal_1485	METAL_RS07235	HAD family hydrolase	-0.613	0.47558	no	-1.038	0.13301	no
Malb_4103	Metal_1486	METAL_RS07240	RNA pyrophosphohydrolase	0.586	0.433639	no	-0.42	0.50853	no
Malb_4142	Metal_1487	METAL_RS07245	3',5'-cyclic-AMP phosphodiesterase	1.206	0.16373	no	-0.058	NA	no
Malb_4139	Metal_1488	METAL_RS07250	amino-acid N-acetyltransferase	1.314	0.177618	no	1.655	0.0683563	no
Malb_4074	Metal_1489	METAL_RS07255	TIGR04211 family SH3 domain-containing protein	0.001	0.999179	no	-0.144	0.812307	no
Malb_4049	Metal_1490	METAL_RS07260	ornithine carbamoyltransferase	1.361	0.0207651	yes	0.432	0.480978	no
Malb_4011	Metal_1491	METAL_RS07265	acetylornithine transaminase	1.307	0.234429	no	-0.05	0.964809	no
Malb_4202	Metal_1492	METAL_RS07270	Grx4 family monothiol glutaredoxin	-2.049	0.0852072	no	-1.938	0.10348	no
Malb_4160	Metal_1494	METAL_RS07280	photosynthetic protein synthase I	0.832	0.269668	no	1.046	0.118713	no
Malb_4128	Metal_1495	METAL_RS07285	metallophosphoesterase	0.094	0.923556	no	-0.155	0.813377	no
Malb_4026		METAL_RS07290	hypothetical protein	2.071	NA	no	-1.28	NA	no
Malb_4134	Metal_1497	METAL_RS07295	aquaporin Z	0.753	0.423575	no	-0.13	0.882973	no
Malb_4148	Metal_1498	METAL_RS07300	patatin	1.119	0.0304417	yes	0.695	0.194622	no
Malb_4033	Metal_1499	METAL_RS07305	PepSY domain-containing protein	-0.442	0.695842	no	0.541	0.493204	no
Malb_4222	Metal_1500	METAL_RS07310	formaldehyde-activating enzyme	-2.228	0.000690082	yes	-0.833	0.274631	no
Malb_4130	Metal_1501	METAL_RS07315	rhodanese-like domain-containing protein	-2.161	0.0601063	no	-0.939	0.430979	no
Malb_4143	Metal_1502	METAL_RS07320	nuclear transport factor 2 family protein	-0.446	0.69882	no	-0.181	0.830985	no
Malb_4078	Metal_1503	METAL_RS07325	hypothetical protein	1.362	NA	no	-0.68	NA	no
Malb_4012	Metal_1507	METAL_RS07340	helix-turn-helix transcriptional regulator	-0.186	0.856105	no	-0.316	0.633153	no
Malb_4121		METAL_RS07345	transcriptional regulator	-0.105	0.916087	no	0.206	NA	no
Malb_4145	Metal_1509	METAL_RS07350	DUF3782 domain-containing protein	-0.684	0.276534	no	-0.502	0.381985	no
Malb_4144	Metal_1510	METAL_RS07355	NADH-quinone oxidoreductase subunit N	-2.1	0.000413077	yes	-1.116	0.107414	no
Malb_4122	Metal_1511	METAL_RS07360	NADH-quinone oxidoreductase subunit M	-2.104	8.79132e-05	yes	-0.907	0.151168	no
Malb_4016	Metal_1512	METAL_RS07365	NADH-quinone oxidoreductase subunit L	-2.159	2.20189e-07	yes	-1.006	0.0502444	no
Malb_4045	Metal_1513	METAL_RS07370	NADH-quinone oxidoreductase subunit NuoK	-2.144	0.00145701	yes	-1.084	0.155444	no
Malb_4153	Metal_1514	METAL_RS07375	NADH-quinone oxidoreductase subunit J	-2.058	0.00108882	yes	-0.221	0.772334	no
Malb_4079	Metal_1515	METAL_RS07380	NADH-quinone oxidoreductase subunit NuoI	-1.995	0.0068849	yes	-1.259	0.118713	no
Malb_4151	Metal_1516	METAL_RS07385	NADH-quinone oxidoreductase subunit NuoH	-2.177	0.000208115	yes	-0.745	0.278731	no
Malb_4168	Metal_1517	METAL_RS07390	NADH-quinone oxidoreductase subunit NuoG	-2.318	5.27726e-05	yes	-1.095	0.109527	no
Malb_4114	Metal_1518	METAL_RS07395	NADH-quinone oxidoreductase subunit NuoF	-2.111	0.000670676	yes	-0.191	0.804832	no
Malb_4084	Metal_1519	METAL_RS07400	NADH-quinone oxidoreductase subunit NuoE	-2.428	3.51587e-08	yes	-0.386	0.487583	no
Malb_4046	Metal_1520	METAL_RS07405	NADH-quinone oxidoreductase subunit C/D	-2.286	2.49086e-06	yes	-1.129	0.0545834	no
Malb_4052	Metal_1521	METAL_RS07410	NADH-quinone oxidoreductase subunit B	-1.909	0.000203247	yes	-0.862	0.150844	no
Malb_4090	Metal_1522	METAL_RS07415	NAD(P)H-quinone oxidoreductase subunit 3	-2.202	0.0215615	yes	-1.343	0.183448	no
Malb_4087		METAL_RS07420	hypothetical protein	-2.668	NA	no	-0.684	NA	no
Malb_4036	Metal_1523	METAL_RS07425	hypothetical protein	-2.336	0.130586	no	-1.377	NA	no
Malb_4099	Metal_1524	METAL_RS07430	type I-F CRISPR-associated endonuclease Cas1	-0.345	0.663191	no	-0.06	0.925533	no
Malb_4097	Metal_1525	METAL_RS07435	type I-F CRISPR-associated helicase Cas3	0.106	0.916918	no	0.675	0.280447	no
Malb_4062	Metal_1526	METAL_RS07440	GNAT family N-acetyltransferase	0.75	0.557489	no	-1.044	0.278731	no
Malb_4186	Metal_1527	METAL_RS07445	DUF1778 domain-containing protein	0.66	0.645264	no	-0.328	NA	no
Malb_4140	Metal_1528	METAL_RS07450	type I-F CRISPR-associated protein Csy1	-0.027	0.980523	no	-0.292	0.623337	no
Malb_4061	Metal_1529	METAL_RS07455	type I-F CRISPR-associated protein Csy2	0.045	0.959813	no	0.95	0.0704222	no
Malb_4086	Metal_1530	METAL_RS07460	type I-F CRISPR-associated protein Csy3	0.648	0.357819	no	0.65	0.276298	no
Malb_4118	Metal_1531	METAL_RS07465	type I-F CRISPR-associated endoribonuclease Cas6/Csy4	1.694	0.0167258	yes	0.307	0.690538	no
#N/A	Metal_1533	METAL_RS07470	IS66 family insertion sequence element accessory protein TnpB	0	NA	no	0	NA	no
#N/A	Metal_1534	METAL_RS07475	IS66 family transposase	0.328	NA	no	-0.779	NA	no
Malb_3038	Metal_1536	METAL_RS07480	phosphotransferase	0.312	0.816112	no	-0.188	0.845078	no
Malb_3752	Metal_1537	METAL_RS07485	elongation factor 4	0.428	0.727309	no	0.465	0.589888	no
Malb_3879	Metal_1538	METAL_RS07490	signal peptidase I	0.968	0.18027	no	0.821	0.224438	no
Malb_3508	Metal_1539	METAL_RS07495	DUF4845 domain-containing protein	-1.21	0.465262	no	-1.334	0.330287	no
Malb_3920	Metal_1540	METAL_RS07500	ribonuclease III	-0.509	0.467225	no	-0.821	0.146387	no
Malb_3524	Metal_1541	METAL_RS07505	GTPase Era	-0.49	0.677036	no	-0.874	0.283709	no
Malb_3174	Metal_1542	METAL_RS07510	DNA repair protein RecO	-0.147	0.922955	no	1.823	0.0489463	yes
Malb_3304	Metal_1543	METAL_RS07515	pyridoxine 5'-phosphate synthase	0.149	0.909332	no	1.525	0.059572	no
Malb_3429	Metal_1544	METAL_RS07520	serine/threonine-protein phosphatase	0.102	0.934295	no	0.837	0.251218	no
Malb_3423	Metal_1545	METAL_RS07525	sigma-54-dependent Fis family transcriptional regulator	0.144	0.884483	no	-0.226	0.735444	no
Malb_3804	Metal_1546	METAL_RS07530	sulfite exporter TauE/SafE family protein	1.266	0.0261541	yes	0.124	0.843093	no
Malb_3669	Metal_1547	METAL_RS07535	orotidine-5'-phosphate decarboxylase	0.393	0.764417	no	1.184	0.169026	no
Malb_3175	Metal_1548	METAL_RS07540	hypothetical protein	-0.057	0.962903	no	-1.542	0.0369622	yes
Malb_3977		METAL_RS07545	hypothetical protein	-0.406	NA	no	-1.727	NA	no
Malb_3315	Metal_1549	METAL_RS07550	Trk system potassium transporter TrkA	0.768	0.402484	no	-0.119	0.889787	no
Malb_3200	Metal_1550	METAL_RS07555	potassium transporter Trk	1.474	0.0526507	no	0.46	NA	no
Malb_3805	Metal_1551	METAL_RS07560	exodeoxyribonuclease VII large subunit	0.303	0.839224	no	0.378	0.709898	no
Malb_3733	Metal_1552	METAL_RS07565	hypothetical protein	-1.073	0.490467	no	-1.344	0.283709	no
Malb_3658	Metal_1553	METAL_RS07570	heavy metal translocating P-type ATPase	0.223	0.827544	no	1.046	0.115197	no
Malb_3776	Metal_1554	METAL_RS07575	hypothetical protein	0.699	0.518292	no	0.535	0.535762	no
Malb_3519	Metal_1555	METAL_RS07580	ribose-5-phosphate isomerase RpiA	-0.351	0.664985	no	0.816	0.150744	no
Malb_3626	Metal_1556	METAL_RS07585	hypothetical protein	-1.472	0.158804	no	0.299	0.77892	no
Malb_3218	Metal_1557	METAL_RS07590	RNA 2',3'-cyclic phosphodiesterase	-0.79	0.368058	no	-0.423	0.589626	no
Malb_3356	Metal_1558	METAL_RS07595	NADP-dependent isocitrate dehydrogenase	0.198	0.870215	no	0.485	0.547274	no
Malb_3371	Metal_1559	METAL_RS07600	SulP family inorganic anion transporter	0.262	0.735372	no	0.511	0.331976	no
Malb_3357	Metal_1560	METAL_RS07605	hypothetical protein	0.527	0.465778	no	0.362	0.551399	no
Malb_3670	Metal_1561	METAL_RS07610	hypothetical protein	-0.327	0.7745	no	-0.511	0.509194	no
Malb_3209	Metal_1563	METAL_RS07615	hypothetical protein	-0.877	0.50099	no	-1.427	NA	no
Malb_3063	Metal_1564	METAL_RS07620	IS21 family transposase	0.366	0.695842	no	0.581	0.345582	no
Malb_3301		METAL_RS07625	ATP-binding protein	1.099	NA	no	0.038	NA	no
Malb_3714		METAL_RS07630	transposase	0.747	0.398411	no	-0.395	NA	no
Malb_3542	Metal_1567	METAL_RS07635	ISAs1 family transposase	0.341	0.78888	no	0.861	NA	no
#N/A	Metal_1568	METAL_RS07640	IS66 family transposase	0	NA	no	0	NA	no
#N/A	Metal_1569	METAL_RS07645	IS66 family insertion sequence element accessory protein TnpB	0	NA	no	-0.305	NA	no
Malb_3154	Metal_1572	METAL_RS07650	hypothetical protein	-2.922	NA	no	-1.901	NA	no
Malb_164	Metal_1574	METAL_RS07655	IS200/IS605 family transposase	-1.387	0.244275	no	-1.078	NA	no
Malb_3631	Metal_1575	METAL_RS07660	transposase	-1.7	NA	no	-2.486	NA	no
Malb_3928	Metal_1576	METAL_RS07665	hypothetical protein	-1.285	0.379874	no	0.501	NA	no
#N/A	Metal_1577	METAL_RS07670	hypothetical protein	-0.054	NA	no	-2.791	NA	no
#N/A	Metal_1578	METAL_RS07675	IS66 family insertion sequence element accessory protein TnpB	0	NA	no	0	NA	no
#N/A	Metal_1579	METAL_RS07680	IS66 family transposase	-0.421	0.853161	no	-1.542	NA	no
#N/A	Metal_1580	METAL_RS07685	hypothetical protein	-2.28	NA	no	-2.176	NA	no
#N/A	Metal_1582	METAL_RS07690	hypothetical protein	-0.152	NA	no	-2.436	NA	no
Malb_2417	Metal_1583	METAL_RS07695	type I-E CRISPR-associated endoribonuclease Cas2	-1.234	0.0920969	no	-1.081	0.135155	no
Malb_2580	Metal_1584	METAL_RS07700	type I-E CRISPR-associated endonuclease Cas1	-1.509	0.0754472	no	-1.148	0.174103	no
Malb_2734	Metal_1585	METAL_RS07705	DUF86 domain-containing protein	-1.883	0.0112874	yes	-0.649	0.429503	no
Malb_2111	Metal_1586	METAL_RS07710	nucleotidyltransferase domain-containing protein	-1.665	0.076243	no	-0.847	0.372729	no
Malb_2031	Metal_1587	METAL_RS07715	PIN domain-containing protein	-1.334	0.349646	no	-0.532	0.682871	no
Malb_2169	Metal_1588	METAL_RS07720	hypothetical protein	-1.26	0.484041	no	-1.142	NA	no
Malb_2332	Metal_1589	METAL_RS07725	type I-E CRISPR-associated protein Cas6/Cse3/CasE	-1.734	0.252455	no	-2.215	0.113173	no
Malb_2947	Metal_1590	METAL_RS07730	type I-E CRISPR-associated protein Cas5/CasD	-1.635	0.069913	no	-1.79	0.0493308	yes
Malb_2912	Metal_1591	METAL_RS07735	type I-E CRISPR-associated protein Cas7/Cse4/CasC	-1.279	0.120599	no	-1.755	0.0309341	yes
Malb_2003	Metal_1592	METAL_RS07740	type I-E CRISPR-associated protein Cse2/CasB	-2.113	0.026927	yes	-1.63	0.106227	no
Malb_2364	Metal_1593	METAL_RS07745	type I-E CRISPR-associated protein Cse1/CasA	-2.133	0.019373	yes	-1.935	0.0458647	yes
Malb_2466	Metal_1594	METAL_RS07750	CRISPR-associated helicase/endonuclease Cas3	-2.031	0.0091613	yes	-1.51	0.0738331	no
Malb_2573	Metal_1595	METAL_RS07755	WYL domain-containing protein	-2.728	1.03533e-05	yes	-1.2	0.109527	no
Malb_2672	Metal_1596	METAL_RS07760	RES family NAD+ phosphorylase	-0.499	0.688682	no	-0.961	NA	no
Malb_2751	Metal_1597	METAL_RS07765	DUF2384 domain-containing protein	-0.775	NA	no	-0.903	NA	no
Malb_2037	Metal_1598	METAL_RS07770	pentapeptide repeat-containing protein	-2.206	0.00320275	yes	-0.02	0.983623	no
#N/A	Metal_1599	METAL_RS07775	tRNA-Gly	0.003	0.999179	no	-1.625	0.150744	no
Malb_2525	Metal_1600	METAL_RS07780	hypothetical protein	0.059	0.943951	no	-0.17	0.759345	no
Malb_2803	Metal_1601	METAL_RS07785	hypothetical protein	-1.367	0.135529	no	-1.25	0.155699	no
Malb_2265	Metal_1602	METAL_RS07790	ABC transporter permease	0.17	0.881079	no	0.397	0.592939	no
Malb_2149	Metal_1603	METAL_RS07795	ATP-binding cassette domain-containing protein	-0.212	0.879166	no	0.371	0.692605	no
Malb_2709	Metal_1604	METAL_RS07800	PQQ-dependent catabolism-associated beta-propeller protein	0.36	0.671139	no	0.264	0.663806	no
Malb_2600	Metal_1605	METAL_RS07805	ABC transporter substrate-binding protein	-0.11	0.933584	no	0.623	0.435299	no
Malb_2935	Metal_1606	METAL_RS07810	PilZ domain-containing protein	-0.163	0.921895	no	-1.042	0.304213	no
Malb_2260	Metal_1607	METAL_RS07815	hypothetical protein	-0.026	0.982454	no	-0.804	0.232295	no
Malb_2504	Metal_1608	METAL_RS07820	S-methyl-5'-thioinosine phosphorylase	0.42	0.603955	no	0.341	0.576886	no
Malb_2223	Metal_1609	METAL_RS07825	hypoxanthine-guanine phosphoribosyltransferase	0.592	0.407475	no	-0.758	0.195276	no
Malb_2274	Metal_1610	METAL_RS07830	beta-N-acetylhexosaminidase	1.389	0.159941	no	0.678	0.470966	no
Malb_2984	Metal_1611	METAL_RS07835	TatD family hydrolase	-0.329	0.706392	no	-0.834	0.153783	no
Malb_2090	Metal_1612	METAL_RS07840	Tfp pilus assembly protein PilZ	-2.767	0.0427404	yes	-1.287	0.36106	no
Malb_2817	Metal_1613	METAL_RS07845	DNA polymerase III subunit delta'	1.292	0.0796179	no	1.181	NA	no
Malb_2989	Metal_1614	METAL_RS07850	dTMP kinase	2.077	0.0091613	yes	1.873	0.0223531	yes
Malb_2409	Metal_1615	METAL_RS07855	endolytic transglycosylase MltG	0.157	0.879337	no	-0.105	0.887277	no
Malb_2695	Metal_1616	METAL_RS07860	aminodeoxychorismate lyase	2.11	0.0184965	yes	2.153	0.0227374	yes
Malb_2495	Metal_1617	METAL_RS07865	beta-ketoacyl-ACP synthase II	1.26	0.0302431	yes	0.428	0.486925	no
Malb_2093	Metal_1618	METAL_RS07870	acyl carrier protein	0.362	0.752879	no	0.431	0.586054	no
Malb_2221	Metal_1619	METAL_RS07875	3-oxoacyl-ACP reductase FabG	2.6	3.21925e-06	yes	0.896	0.169026	no
Malb_2661	Metal_1620	METAL_RS07880	ACP S-malonyltransferase	2.557	0.000241477	yes	1.252	0.118713	no
Malb_2532	Metal_1621	METAL_RS07885	ketoacyl-ACP synthase III	1.282	0.118776	no	0.695	0.385255	no
Malb_2874	Metal_1622	METAL_RS07890	phosphate acyltransferase PlsX	1.214	0.00708632	yes	0.249	0.623611	no
Malb_2766	Metal_1623	METAL_RS07895	50S ribosomal protein L32	-1.744	0.356116	no	-0.732	0.671723	no
Malb_2756	Metal_1624	METAL_RS07900	metal-binding protein	1.003	0.157378	no	0.013	0.987554	no
Malb_2133	Metal_1625	METAL_RS07905	hypothetical protein	-1.051	0.136841	no	0.137	0.851925	no
Malb_2012	Metal_1626	METAL_RS07910	SulP family inorganic anion transporter	-0.377	0.664018	no	-0.264	0.680083	no
Malb_2407	Metal_1627	METAL_RS07915	HAMP domain-containing histidine kinase	-0.375	0.634903	no	-0.049	0.941196	no
Malb_2404	Metal_1628	METAL_RS07920	sigma-54-dependent Fis family transcriptional regulator	-0.183	0.900224	no	1.493	0.104548	no
Malb_2476	Metal_1629	METAL_RS07925	hypothetical protein	-1.35	0.0132198	yes	-0.158	0.80208	no
Malb_2882	Metal_1630	METAL_RS07930	LOG family protein	0.236	0.790805	no	0.359	0.560504	no
Malb_2077	Metal_1631	METAL_RS07935	type IA DNA topoisomerase	0.705	0.401058	no	1.327	0.0594734	no
Malb_2644	Metal_1632	METAL_RS07940	hypothetical protein	-0.972	0.158136	no	-0.725	0.269375	no
Malb_2784	Metal_1633	METAL_RS07945	macro domain-containing protein	-0.974	0.227921	no	-0.612	0.421627	no
Malb_2397	Metal_1634	METAL_RS07950	hypothetical protein	-0.899	0.204437	no	-1.852	0.00476726	yes
Malb_2711	Metal_1635	METAL_RS07955	response regulator transcription factor	-2.384	0.000361258	yes	-1.043	0.177217	no
Malb_2227	Metal_1636	METAL_RS07960	STAS domain-containing protein	-2.32	3.21925e-06	yes	-0.134	0.838309	no
Malb_2380	Metal_1637	METAL_RS07965	NAD(P)/FAD-dependent oxidoreductase	-1.646	0.0101073	yes	-0.038	0.960743	no
Malb_2539	Metal_1639	METAL_RS07975	DUF3375 domain-containing protein	0.274	0.834675	no	0.914	0.282553	no
Malb_2890	Metal_1640	METAL_RS07980	DUF4194 domain-containing protein	0.115	0.943951	no	1.319	0.191699	no
Malb_2645	Metal_1641	METAL_RS07985	AAA family ATPase	0.184	0.856105	no	1.215	0.0548758	no
Malb_2254	Metal_1642	METAL_RS07990	hypothetical protein	0.896	0.172069	no	1.311	0.0312269	yes
Malb_2362	Metal_1643	METAL_RS07995	sigma-70 family RNA polymerase sigma factor	1.927	0.304384	no	2.267	NA	no
Malb_2009	Metal_1644	METAL_RS08000	FecR family protein	-0.265	0.854828	no	0.675	0.467575	no
Malb_2718		METAL_RS08005	twitching motility protein PilT	0.426	0.7745	no	-0.835	NA	no
Malb_2601	Metal_1646	METAL_RS08010	type II toxin-antitoxin system prevent-host-death family antitoxin	-0.849	0.423458	no	-1.126	NA	no
Malb_2954		METAL_RS08015	TonB-dependent receptor plug domain-containing protein	-0.73	0.633707	no	-0.594	NA	no
Malb_2116	Metal_1648	METAL_RS08020	IS256 family transposase	0	NA	no	0	NA	no
Malb_2432		METAL_RS08025	ligand-gated channel	-0.871	0.379874	no	-1.18	0.161848	no
Malb_2437	Metal_1649	METAL_RS08030	transposase	-2.195	0.0291277	yes	-1.349	0.198051	no
Malb_2419	Metal_1650	METAL_RS08035	PepSY domain-containing protein	0.415	0.729719	no	0.91	NA	no
Malb_2203	Metal_1651	METAL_RS08040	hypothetical protein	-0.45	0.660495	no	0.646	0.36106	no
Malb_2104		METAL_RS08045	hypothetical protein	2.026	0.0591631	no	0.641	NA	no
Malb_2940	Metal_1653	METAL_RS08050	ammonium transporter	1.171	0.405316	no	1.244	0.288634	no
Malb_2382	Metal_1654	METAL_RS08055	porin	0.906	0.245204	no	0.148	NA	no
Malb_2498	Metal_1655	METAL_RS08060	hypothetical protein	0.485	NA	no	-0.904	NA	no
Malb_2256	Metal_1656	METAL_RS08065	hypothetical protein	-0.205	0.813484	no	0.486	0.404568	no
Malb_2408	Metal_1657	METAL_RS08070	patatin	-0.276	0.754783	no	-0.198	0.750585	no
Malb_2004	Metal_1658	METAL_RS08075	hypothetical protein	0.255	0.763697	no	1.07	0.0533923	no
Malb_2131		METAL_RS08080	transposase	-0.401	0.815282	no	-0.913	NA	no
Malb_2793	Metal_1660	METAL_RS08085	diguanylate cyclase	-0.364	0.640243	no	-0.41	0.468749	no
Malb_2953	Metal_1661	METAL_RS08090	hypothetical protein	0.893	0.368877	no	0.043	0.964338	no
Malb_2510	Metal_1662	METAL_RS08095	aromatic hydrocarbon degradation protein	0.338	0.821915	no	-1.268	0.195276	no
Malb_112		METAL_RS08100	hypothetical protein	-2.118	0.115969	no	-1.356	NA	no
Malb_2846	Metal_1664	METAL_RS08105	aminomethyl-transferring glycine dehydrogenase	-0.407	0.653677	no	0.615	0.339925	no
Malb_2941	Metal_1665	METAL_RS08110	glycine cleavage system aminomethyltransferase GcvT	-0.752	0.34551	no	0.009	0.993249	no
Malb_2253	Metal_1667	METAL_RS08125	outer membrane protein assembly factor	-0.37	0.664985	no	0.38	0.532814	no
Malb_2474	Metal_1668	METAL_RS08130	phosphoenolpyruvate synthase	-0.114	0.922955	no	0.768	0.288634	no
Malb_2933		METAL_RS08135	hypothetical protein	0.533	NA	no	0.494	NA	no
Malb_2810	Metal_1669	METAL_RS08140	hypothetical protein	-0.838	0.555726	no	1.243	NA	no
Malb_2034	Metal_1670	METAL_RS08145	hypothetical protein	-1.217	0.15949	no	-0.138	NA	no
Malb_2013	Metal_1671	METAL_RS08150	siphovirus Gp157 family protein	-1.971	0.0298493	yes	-1.424	NA	no
Malb_2213	Metal_1672	METAL_RS08155	helix-turn-helix transcriptional regulator	-0.081	0.967281	no	-0.422	0.735444	no
Malb_2507	Metal_1673	METAL_RS08160	diguanylate cyclase	-0.323	0.68046	no	-0.086	0.885675	no
Malb_2240		METAL_RS08165	transposase	0.001	0.999464	no	-0.013	NA	no
Malb_2095	Metal_1675	METAL_RS08170	hypothetical protein	0.806	0.700455	no	-0.337	NA	no
Malb_2943	Metal_1676	METAL_RS08175	hypothetical protein	-0.186	0.89637	no	-0.957	NA	no
#N/A	Metal_1679	METAL_RS08185	tRNA-Asp	-0.611	0.695354	no	-0.688	0.527032	no
Malb_2628	Metal_1680	METAL_RS08190	histidine phosphatase family protein	0.003	0.998255	no	0.239	0.708398	no
Malb_2974	Metal_1681	METAL_RS08195	CHAD domain-containing protein	-0.95	0.311905	no	-0.931	0.263647	no
Malb_2752	Metal_1682	METAL_RS08200	sodium:solute symporter family protein	0.77	0.554616	no	1.362	0.162879	no
#N/A	Metal_1685	METAL_RS08205	IS66 family insertion sequence element accessory protein TnpB	-4.744	NA	no	0	NA	no
#N/A	Metal_1686	METAL_RS08210	IS66 family transposase	-0.21	0.936922	no	0.439	NA	no
Malb_1454	Metal_1687	METAL_RS08215	acetoin utilization protein	-0.424	0.707794	no	-0.893	0.246035	no
Malb_1147	Metal_1688	METAL_RS08220	multidrug efflux SMR transporter	1.785	0.174019	no	-0.881	NA	no
Malb_1729	Metal_1689	METAL_RS08225	sulfurtransferase complex subunit TusB	1.082	0.687415	no	2.25	NA	no
Malb_1422	Metal_1690	METAL_RS08230	TusE/DsrC/DsvC family sulfur relay protein	1.082	0.172054	no	0.136	0.865101	no
Malb_1987	Metal_1691	METAL_RS08235	RNA-binding protein	0.043	0.984158	no	0.3	0.82104	no
Malb_1881	Metal_1692	METAL_RS08240	4-hydroxy-3-methylbut-2-enyl diphosphate reductase	-0.265	0.788677	no	0.162	0.82029	no
Malb_1867	Metal_1693	METAL_RS08245	RraA family protein	-0.003	0.998255	no	-0.046	NA	no
Malb_1043	Metal_1695	METAL_RS08250	D-tyrosyl-tRNA(Tyr) deacylase	1.685	0.207949	no	0.113	NA	no
Malb_1854	Metal_1696	METAL_RS08255	gamma-glutamylcyclotransferase	1.523	0.158804	no	1.312	NA	no
Malb_1349	Metal_1697	METAL_RS08260	DUF4124 domain-containing protein	-0.905	0.193813	no	-0.387	0.562699	no
Malb_1108	Metal_1698	METAL_RS08265	type II toxin-antitoxin system VapC family toxin	0.934	0.283422	no	-1.096	0.155444	no
Malb_1412	Metal_1699	METAL_RS08270	AbrB/MazE/SpoVT family DNA-binding domain-containing protein	0.588	0.60614	no	-1.217	0.136468	no
Malb_1260	Metal_1700	METAL_RS08275	chorismate lyase	1.48	0.210033	no	1.621	0.126129	no
Malb_1688	Metal_1701	METAL_RS08280	ATP-dependent DNA helicase RecG	0.339	0.753682	no	1.585	0.0287661	yes
Malb_1703	Metal_1702	METAL_RS08285	RidA family protein	-0.991	0.492155	no	-0.297	0.813377	no
Malb_1640	Metal_1703	METAL_RS08290	bifunctional (p)ppGpp synthetase/guanosine-3',5'-bis(diphosphate) 3'-pyrophosphohydrolase	-0.832	0.278418	no	-0.137	0.857987	no
Malb_1975	Metal_1704	METAL_RS08295	DNA-directed RNA polymerase subunit omega	-0.447	0.623511	no	0.46	0.489853	no
Malb_1631	Metal_1705	METAL_RS08300	phosphoglycerate kinase	0.146	0.916763	no	1.091	0.203704	no
Malb_1722	Metal_1706	METAL_RS08305	carotenoid 1,2-hydratase	-2.719	1.72534e-09	yes	-1.107	0.0512776	no
Malb_1393	Metal_1707	METAL_RS08310	ABC transporter permease	-2.841	7.78662e-07	yes	-0.334	0.649637	no
Malb_1056	Metal_1708	METAL_RS08315	ABC transporter ATP-binding protein	-2.868	5.09864e-11	yes	-0.615	0.259853	no
Malb_1838	Metal_1709	METAL_RS08320	alpha-amylase	0.966	0.154283	no	0.273	0.682155	no
#N/A	Metal_1711	METAL_RS08325	type II toxin-antitoxin system HicB family antitoxin	-0.38	0.774326	no	-0.217	NA	no
Malb_1655	Metal_1712	METAL_RS08330	cation-transporting P-type ATPase	-0.071	0.948227	no	0.356	0.611946	no
Malb_1170	Metal_1713	METAL_RS08335	DnaA regulatory inactivator Hda	-0.144	0.901121	no	1.165	0.10348	no
Malb_1691	Metal_1714	METAL_RS08340	DUF2069 domain-containing protein	1.606	0.14384	no	1.875	NA	no
Malb_1965	Metal_1715	METAL_RS08345	NAD(P)H:quinone oxidoreductase	-0.92	0.514911	no	2.105	0.0576823	no
Malb_1888	Metal_1716	METAL_RS08350	arsenate reductase (glutaredoxin)	-0.239	0.825121	no	-0.338	0.646936	no
Malb_1214	Metal_1717	METAL_RS08355	4-hydroxybenzoate octaprenyltransferase	0.206	0.885859	no	0.429	0.657419	no
Malb_1031	Metal_1718	METAL_RS08360	hypothetical protein	-0.579	0.699407	no	-1.031	0.323138	no
Malb_1039	Metal_1719	METAL_RS08365	hypothetical protein	-0.234	0.903452	no	-1.313	NA	no
Malb_1372	Metal_1721	METAL_RS08370	MMPL family transporter	-1.569	0.0205403	yes	-1.302	0.0679059	no
Malb_1597	Metal_1723	METAL_RS08375	flagellar hook-length control protein FliK	0.127	0.929487	no	1.286	0.137529	no
Malb_1112	Metal_1724	METAL_RS08380	flagellar protein FhlB	0.556	0.682178	no	1.395	NA	no
Malb_1537	Metal_1725	METAL_RS08385	transposase	-1.452	0.201501	no	-1.32	NA	no
Malb_1675	Metal_1726	METAL_RS08390	flagellar basal body-associated FliL family protein	-1.579	0.182281	no	-1.876	0.0965698	no
Malb_1644	Metal_1729	METAL_RS08405	flagellar protein FlaG	-2.039	1.17782e-06	yes	-0.962	0.0594734	no
Malb_1075	Metal_1730	METAL_RS08410	flagellar filament capping protein FliD	-1.625	0.0624091	no	-2.672	0.00179923	yes
Malb_1936	Metal_1731	METAL_RS08415	flagellar export chaperone FliS	-1.379	0.0797387	no	-0.054	0.950528	no
Malb_1355	Metal_1732	METAL_RS08420	flagellar protein FliT	-1.814	0.132988	no	-0.979	0.411038	no
Malb_1243	Metal_1733	METAL_RS08425	PIN domain-containing protein	-0.591	0.765383	no	-1.368	NA	no
Malb_1564	Metal_1734	METAL_RS08430	AbrB/MazE/SpoVT family DNA-binding domain-containing protein	-0.501	0.745811	no	-1.241	NA	no
Malb_1945	Metal_1735	METAL_RS08435	flagellar basal body protein FliL	-0.716	0.411216	no	-0.123	0.880816	no
Malb_1127	Metal_1736	METAL_RS08440	flagellar motor switch protein FliM	-0.428	0.724074	no	-0.672	0.425545	no
Malb_1976	Metal_1737	METAL_RS08445	flagellar motor switch protein FliN	-1.459	0.388683	no	-1.155	0.43442	no
Malb_1614	Metal_1738	METAL_RS08450	flagellar biosynthetic protein FliO	-0.901	0.408615	no	-0.38	0.69548	no
Malb_1767	Metal_1739	METAL_RS08455	flagellar type III secretion system pore protein FliP	0.669	0.719899	no	1.603	0.205753	no
Malb_1462	Metal_1740	METAL_RS08460	flagellar biosynthesis protein FliQ	-0.293	0.959813	no	0.304	NA	no
Malb_1632	Metal_1741	METAL_RS08465	flagellar biosynthetic protein FliR	0.067	0.967281	no	-0.085	0.941196	no
Malb_1205	Metal_1742	METAL_RS08470	flagellar type III secretion system protein FlhB	-0.234	0.837535	no	0.027	0.973789	no
Malb_1191	Metal_1743	METAL_RS08475	flagellar biosynthesis protein FlhA	-0.481	0.484173	no	0.371	0.510902	no
Malb_1902	Metal_1744	METAL_RS08480	flagellar biosynthesis protein FlhF	-1.179	0.356246	no	-0.437	0.708964	no
Malb_1325	Metal_1745	METAL_RS08485	MinD/ParA family protein	-0.892	0.424827	no	-0.67	0.482457	no
Malb_1099	Metal_1746	METAL_RS08490	RNA polymerase sigma factor FliA	-0.497	0.591139	no	0.581	0.404141	no
Malb_1444	Metal_1747	METAL_RS08495	DUF2802 domain-containing protein	0.368	0.66894	no	-0.143	0.826093	no
Malb_1232	Metal_1748	METAL_RS08500	hypothetical protein	1.001	0.265084	no	-1.643	0.0405434	yes
Malb_1879	Metal_1749	METAL_RS08505	response regulator, cheY	-2.597	0.0405253	yes	-2.228	0.0869988	no
Malb_1849	Metal_1750	METAL_RS08510	response regulator	-1.92	0.238123	no	-0.292	0.859524	no
Malb_1961	Metal_1751	METAL_RS08515	chemotaxis protein CheA	-2.287	0.014636	yes	-2.211	0.0300088	yes
Malb_1549	Metal_1752	METAL_RS08520	purine-binding chemotaxis protein CheW	-1.981	0.037131	yes	-2.116	0.0329945	yes
Malb_1682	Metal_1753	METAL_RS08525	STAS domain-containing protein	-2.14	0.00628799	yes	-2.121	0.0151852	yes
Malb_1341	Metal_1754	METAL_RS08530	chemoreceptor glutamine deamidase CheD	-0.957	0.408615	no	-2.174	0.0285569	yes
Malb_1823	Metal_1755	METAL_RS08535	chemotaxis response regulator protein-glutamate methylesterase	-1.773	0.0219903	yes	-2.124	0.0116863	yes
Malb_1754	Metal_1757	METAL_RS08540	chemotaxis protein CheW	-2.558	0.0548149	no	-2.121	0.116718	no
Malb_1358	Metal_1758	METAL_RS08545	PAS domain-containing protein	-1.868	0.0336916	yes	-2.234	0.0155694	yes
Malb_1384	Metal_1759	METAL_RS08550	chemotaxis protein CheR	-1.449	0.135283	no	-2.062	0.030313	yes
Malb_1434	Metal_1760	METAL_RS08555	chemoreceptor glutamine deamidase CheD	-1.125	0.0853826	no	-1.033	0.114432	no
Malb_1217	Metal_1761	METAL_RS08560	sigma-54-dependent Fis family transcriptional regulator	-0.024	0.987049	no	-1.184	0.13116	no
Malb_1865	Metal_1762	METAL_RS08565	flagellar hook-basal body complex protein FliE	0.096	0.959813	no	0.764	0.520663	no
Malb_1964	Metal_1763	METAL_RS08570	flagellar basal body M-ring protein FliF	-0.929	0.0801223	no	0.08	0.892105	no
Malb_1856	Metal_1764	METAL_RS08575	flagellar motor switch protein FliG	-0.827	0.359814	no	-0.865	0.267969	no
Malb_1439	Metal_1765	METAL_RS08580	flagellar assembly protein FliH	-0.701	0.638385	no	0.076	0.950113	no
Malb_1274	Metal_1766	METAL_RS08585	flagellar protein export ATPase FliI	-0.762	0.293048	no	0.039	0.956427	no
Malb_1657	Metal_1767	METAL_RS08590	flagellar export protein FliJ	-0.41	0.707794	no	-0.649	0.393655	no
Malb_1949	Metal_1769	METAL_RS08600	flagellar basal body P-ring formation protein FlgA	-1.263	0.383597	no	-0.436	0.740206	no
Malb_1052	Metal_1770	METAL_RS08605	flagellar biosynthesis anti-sigma factor FlgM	-1.715	0.209335	no	-1.441	0.257039	no
Malb_1139	Metal_1771	METAL_RS08610	flagellar protein FlgN	-1.117	0.54538	no	-1.999	0.156413	no
Malb_1332	Metal_1773	METAL_RS08615	Fic family protein	-0.996	0.408043	no	-1.688	0.0965167	no
Malb_1468	Metal_1776	METAL_RS08620	GGDEF domain-containing protein	-0.871	0.640243	no	0.701	0.614303	no
Malb_1924	Metal_1777	METAL_RS08625	diguanylate cyclase	-0.896	0.0676186	no	-0.696	0.153933	no
Malb_1279	Metal_1778	METAL_RS08630	response regulator	-2.229	0.000182332	yes	-1.496	0.0338299	yes
Malb_1162	Metal_1779	METAL_RS08635	hypothetical protein	0.538	0.458345	no	-0.192	NA	no
Malb_1627	Metal_1780	METAL_RS08640	flagellar basal body rod protein FlgB	-0.676	0.648779	no	0.323	0.773853	no
Malb_1327	Metal_1781	METAL_RS08645	flagellar basal body rod protein FlgC	-1.425	0.141256	no	-0.255	0.799988	no
Malb_1058	Metal_1782	METAL_RS08650	flagellar hook assembly protein FlgD	-1.301	0.0796179	no	-0.519	0.492224	no
Malb_1183	Metal_1783	METAL_RS08655	flagellar hook protein FlgE	-1.255	0.0676678	no	-0.995	0.148568	no
Malb_1807	Metal_1784	METAL_RS08660	flagellar basal-body rod protein FlgF	-1.331	0.0197063	yes	-0.323	0.607584	no
Malb_1940	Metal_1785	METAL_RS08665	flagellar basal-body rod protein FlgG	-1.069	0.429132	no	0.12	0.927458	no
Malb_1532	Metal_1786	METAL_RS08670	flagellar basal body L-ring protein FlgH	-0.872	0.420884	no	-0.406	0.670311	no
Malb_1789	Metal_1787	METAL_RS08675	flagellar basal body P-ring protein FlgI	-1.576	0.0608267	no	-0.983	0.246645	no
Malb_1025	Metal_1788	METAL_RS08680	flagellar assembly peptidoglycan hydrolase FlgJ	-1.254	0.0550039	no	-0.975	0.14026	no
Malb_1049	Metal_1789	METAL_RS08685	flagellar hook-associated protein FlgK	-2.173	0.0228455	yes	-2.196	0.0312269	yes
Malb_1167	Metal_1790	METAL_RS08690	flagellar hook-associated protein 3	-1.273	0.311108	no	-1.97	0.0772665	no
Malb_1456	Metal_1791	METAL_RS08695	HDOD domain-containing protein	-0.706	0.603854	no	-1.643	0.10118	no
Malb_1415	Metal_1792	METAL_RS08700	flagellar motor stator protein MotA	-1.88	0.0757057	no	-1.513	0.151853	no
Malb_1517	Metal_1793	METAL_RS08705	flagellar motor protein MotB	-1.977	0.000958152	yes	-1.267	0.0634454	no
Malb_1647	Metal_1794	METAL_RS08710	hypothetical protein	-0.048	0.971128	no	0.4	0.626837	no
Malb_1824	Metal_1795	METAL_RS08715	DNA polymerase IV	1.165	0.350911	no	0.147	NA	no
Malb_1718	Metal_1796	METAL_RS08720	shikimate dehydrogenase	0.751	0.478421	no	1.699	0.0453293	yes
Malb_1441	Metal_1797	METAL_RS08725	hypothetical protein	0.267	0.790805	no	0.177	NA	no
Malb_1303	Metal_1798	METAL_RS08730	porphobilinogen synthase	0.097	0.930191	no	-0.651	0.321884	no
Malb_1198	Metal_1799	METAL_RS08735	ABC transporter substrate-binding protein	-0.202	0.828248	no	-0.629	0.304238	no
Malb_1054	Metal_1800	METAL_RS08740	sulfate adenylyltransferase subunit CysN	0.556	0.457221	no	0.175	0.789921	no
#N/A	Metal_1801	METAL_RS08745	four helix bundle protein	0.573	0.725616	no	-0.948	NA	no
Malb_1158	Metal_1802	METAL_RS08750	sulfate adenylyltransferase subunit CysD	0.515	0.640243	no	0.612	0.442511	no
Malb_1920	Metal_1803	METAL_RS08755	hypothetical protein	-0.343	0.722074	no	-0.531	NA	no
Malb_1748	Metal_1804	METAL_RS08760	NAD(P)/FAD-dependent oxidoreductase	1.028	0.210033	no	0.85	0.256728	no
Malb_1527	Metal_1805	METAL_RS08765	hypothetical protein	-0.283	0.89714	no	-0.956	NA	no
#N/A	Metal_1806	METAL_RS08770	IS5 family transposase	0.465	NA	no	0.136	NA	no
Malb_3237	Metal_1807	METAL_RS08775	cytochrome c oxidase subunit II	0.25	0.838677	no	0.878	0.269992	no
Malb_3351	Metal_1808	METAL_RS08780	cytochrome c oxidase subunit I	0.678	0.305597	no	0.711	0.229576	no
Malb_3561	Metal_1809	METAL_RS08785	cytochrome c oxidase assembly protein	0.715	0.308664	no	0.408	0.521817	no
Malb_3681	Metal_1810	METAL_RS08790	cytochrome c oxidase subunit 3	0.575	0.450035	no	0.882	0.156475	no
Malb_3789	Metal_1811	METAL_RS08795	twin transmembrane helix small protein	-2.217	0.132457	no	-1.568	NA	no
Malb_3141	Metal_1813	METAL_RS08800	SURF1 family protein	0.275	0.722307	no	0.147	0.790621	no
Malb_3006	Metal_1814	METAL_RS08805	hypothetical protein	0.576	0.468398	no	-0.29	NA	no
Malb_3017	Metal_1815	METAL_RS08810	signal recognition particle-docking protein FtsY	0.306	0.823426	no	1.313	0.141636	no
Malb_3150	Metal_1816	METAL_RS08815	cell division ATP-binding protein FtsE	0.365	0.663852	no	0.48	0.414233	no
Malb_3806	Metal_1817	METAL_RS08820	ABC transporter permease	0.705	0.370518	no	0.776	0.246147	no
Malb_3933	Metal_1818	METAL_RS08825	RNA polymerase sigma factor RpoH	-1.415	0.0147621	yes	-0.966	0.118713	no
Malb_3668	Metal_1819	METAL_RS08830	HD domain-containing protein	0.748	0.429459	no	-0.353	NA	no
Malb_3294	Metal_1820	METAL_RS08835	NADP-dependent malic enzyme	-0.137	0.876227	no	0.848	0.139088	no
Malb_3093	Metal_1821	METAL_RS08840	DUF2490 domain-containing protein	-0.766	0.26677	no	0.268	0.680083	no
Malb_3217	Metal_1822	METAL_RS08845	superoxide dismutase	0.376	0.695842	no	-0.348	0.614303	no
Malb_3230	Metal_1823	METAL_RS08850	efflux RND transporter periplasmic adaptor subunit	0.975	0.179019	no	-0.164	0.82104	no
Malb_3807	Metal_1824	METAL_RS08855	MacB family efflux pump subunit	1.329	0.0743416	no	1.621	0.0308448	yes
Malb_3550	Metal_1825	METAL_RS08860	efflux transporter outer membrane subunit	1.683	0.0134066	yes	1.344	0.0576823	no
Malb_3403	Metal_1826	METAL_RS08865	hypothetical protein	-0.789	0.269668	no	-0.488	0.462547	no
Malb_3836	Metal_1827	METAL_RS08870	acyl-CoA thioesterase	0.564	0.611125	no	-0.01	NA	no
Malb_3672	Metal_1828	METAL_RS08875	outer membrane lipoprotein carrier protein LolA	0.018	0.989607	no	0.1	NA	no
Malb_3055	Metal_1829	METAL_RS08880	hypothetical protein	0.775	0.382825	no	1.285	0.0860903	no
#N/A		METAL_RS08885	hypothetical protein	-0.17	0.922955	no	-0.979	0.370529	no
Malb_3826	Metal_1830	METAL_RS08890	gamma carbonic anhydrase family protein	-0.316	0.765383	no	0.411	0.570585	no
Malb_3794	Metal_1831	METAL_RS08895	peptidase M4	-2.877	2.56334e-05	yes	-1.452	NA	no
Malb_3877	Metal_1832	METAL_RS08900	DEAD/DEAH box helicase	-0.439	0.693328	no	0.566	0.468649	no
Malb_3936	Metal_1834	METAL_RS08905	hypothetical protein	0.275	0.80407	no	-0.724	NA	no
Malb_3445		METAL_RS08910	hypothetical protein	-0.288	0.839224	no	-0.549	0.567032	no
#N/A	Metal_1837	METAL_RS08915	hypothetical protein	-0.063	0.965018	no	-0.022	NA	no
#N/A	Metal_1839	METAL_RS08925	suppressor of fused domain protein	-0.292	0.862014	no	-0.991	0.356208	no
Malb_3359		METAL_RS08930	hypothetical protein	0.547	0.778845	no	-0.289	NA	no
Malb_3509		METAL_RS08935	RHS repeat protein	1.256	0.554379	no	-0.516	NA	no
Malb_542	Metal_1841	METAL_RS08940	translational GTPase TypA	1.437	0.0741415	no	0.799	0.322259	no
Malb_218	Metal_1842	METAL_RS08945	glutaredoxin family protein	2.859	NA	no	-0.576	NA	no
Malb_23	Metal_1843	METAL_RS08950	TIGR00645 family protein	2.396	0.0637258	no	0.4	NA	no
Malb_433	Metal_1844	METAL_RS08955	methionine synthase	0.915	0.164352	no	0.636	0.311571	no
Malb_306	Metal_1845	METAL_RS08960	DUF2970 domain-containing protein	0.386	0.727903	no	-0.46	NA	no
Malb_737	Metal_1846	METAL_RS08965	hypothetical protein	1.168	0.0440485	yes	-0.257	0.678686	no
Malb_102	Metal_1847	METAL_RS08970	hypothetical protein	2.019	0.000776062	yes	-0.257	0.724037	no
Malb_325	Metal_1849	METAL_RS08975	hypothetical protein	1.342	0.0732636	no	-0.468	0.515429	no
Malb_3750	Metal_1851	METAL_RS08985	chromosome segregation protein SMC	0.382	0.715975	no	1.085	0.127618	no
Malb_3707	Metal_1852	METAL_RS08990	cell division protein	0.748	0.315987	no	1.117	0.0869988	no
Malb_52	Metal_1853	METAL_RS08995	DNA ligase	1.204	0.14384	no	1.302	0.0953488	no
Malb_191	Metal_1854	METAL_RS09000	sensor domain-containing diguanylate cyclase	1.27	0.269668	no	1.135	0.276337	no
Malb_346	Metal_1855	METAL_RS09005	glycerol kinase GlpK	0.816	0.328782	no	0.866	0.23991	no
Malb_505	Metal_1856	METAL_RS09010	ABC transporter substrate-binding protein	-0.11	0.914673	no	-0.563	0.377924	no
Malb_862	Metal_1857	METAL_RS09015	branched-chain amino acid ABC transporter permease	0.973	0.118848	no	0.682	0.256447	no
Malb_294	Metal_1858	METAL_RS09020	branched-chain amino acid ABC transporter permease	1.264	0.0320699	yes	1.003	0.0968282	no
Malb_187	Metal_1859	METAL_RS09025	ABC transporter ATP-binding protein	1.093	0.0926377	no	0.616	0.334296	no
Malb_64	Metal_1860	METAL_RS09030	ABC transporter ATP-binding protein	1.525	0.0283371	yes	1.89	0.00884139	yes
Malb_329	Metal_1861	METAL_RS09035	IS5 family transposase	1.134	0.0824418	no	0.649	0.319613	no
Malb_200	Metal_1862	METAL_RS09040	glycine--tRNA ligase subunit alpha	1.278	0.0492327	yes	-0.099	0.892105	no
Malb_790	Metal_1863	METAL_RS09045	glycine--tRNA ligase subunit beta	0.926	0.226507	no	0.916	0.194411	no
Malb_574	Metal_1864	METAL_RS09050	D-glycero-beta-D-manno-heptose 1,7-bisphosphate 7-phosphatase	0.796	0.30422	no	1.007	0.142393	no
Malb_757	Metal_1865	METAL_RS09055	1-acyl-sn-glycerol-3-phosphate acyltransferase	2.167	4.54158e-05	yes	0.883	0.132427	no
Malb_565		METAL_RS09060	hypothetical protein	2.432	0.00324838	yes	0.485	0.592783	no
Malb_702	Metal_1867	METAL_RS09065	SPOR domain-containing protein	-0.259	0.851496	no	-0.493	0.585992	no
Malb_327	Metal_1868	METAL_RS09070	glycine cleavage system regulatory protein	0.292	0.853161	no	-1.289	0.193002	no
Malb_478	Metal_1869	METAL_RS09075	peroxiredoxin	1.763	0.0548149	no	1.369	0.133756	no
Malb_404	Metal_1871	METAL_RS09085	PhoH family protein	-0.65	0.578393	no	-1	0.249643	no
Malb_132	Metal_1872	METAL_RS09090	permease	0.213	0.837535	no	-0.718	0.285011	no
Malb_14	Metal_1874	METAL_RS09095	alpha/beta hydrolase	-2.112	0.000171381	yes	-1.511	0.0236743	yes
Malb_260	Metal_1875	METAL_RS09100	penicillin-binding protein 1B	-0.795	0.0930834	no	-0.5	0.285156	no
Malb_695	Metal_1876	METAL_RS09105	outer membrane lipoprotein chaperone LolA	-0.338	0.726188	no	-0.385	0.568443	no
Malb_573	Metal_1877	METAL_RS09110	replication-associated recombination protein A	-0.568	0.582476	no	1.03	0.178556	no
Malb_926	Metal_1878	METAL_RS09115	fatty acid desaturase	-1.087	0.137755	no	-0.349	0.633153	no
Malb_729	Metal_1879	METAL_RS09120	iron-containing redox enzyme family protein	-2.035	3.12547e-05	yes	-0.488	0.41258	no
Malb_223	Metal_1880	METAL_RS09125	putative carbamoyl transferase, NodU family	-1.761	0.000102253	yes	0.141	0.808321	no
Malb_859	Metal_1882	METAL_RS09130	hypothetical protein	-0.144	0.909669	no	-0.802	NA	no
Malb_234	Metal_1883	METAL_RS09135	single-stranded-DNA-specific exonuclease RecJ	-0.115	0.932734	no	0.817	0.316912	no
Malb_334	Metal_1885	METAL_RS09145	alpha/beta hydrolase	0.639	0.405083	no	0.804	NA	no
Malb_791	Metal_1886	METAL_RS09150	DUF2817 domain-containing protein	-0.175	0.872845	no	-0.272	0.71145	no
Malb_688	Metal_1887	METAL_RS09155	1-acyl-sn-glycerol-3-phosphate acyltransferase	-0.329	0.862014	no	-0.795	NA	no
Malb_455	Metal_1888	METAL_RS09160	GNAT family N-acetyltransferase	-0.092	NA	no	-0.834	NA	no
#N/A	Metal_1889	METAL_RS09165	IS5 family transposase	0.087	NA	no	-1.131	NA	no
Malb_612	Metal_1890	METAL_RS09170	CBS domain-containing protein	-2.375	1.17195e-05	yes	0.061	0.93499	no
Malb_408	Metal_1892	METAL_RS09175	glucose-1-phosphate adenylyltransferase	-2.305	0.000667376	yes	-1.85	0.020012	yes
Malb_138	Metal_1893	METAL_RS09180	hypothetical protein	-0.324	0.7745	no	-0.47	0.544363	no
Malb_36	Metal_1894	METAL_RS09185	GTP-binding protein	-0.295	0.7745	no	0.242	0.739501	no
Malb_983	Metal_1895	METAL_RS09190	GTP-binding protein	0.142	0.909301	no	1.357	0.0773796	no
Malb_772	Metal_1896	METAL_RS09195	DUF4010 domain-containing protein	-0.025	0.989738	no	-0.677	NA	no
Malb_678	Metal_1897	METAL_RS09200	LOG family protein	0.323	0.738301	no	-0.327	NA	no
Malb_291	Metal_1898	METAL_RS09205	peptide deformylase	-0.514	0.566786	no	0.559	NA	no
Malb_904	Metal_1899	METAL_RS09210	polyphosphate kinase 1	-0.186	0.862014	no	-0.15	0.83707	no
Malb_419	Metal_1900	METAL_RS09215	class I SAM-dependent methyltransferase	-0.427	0.704069	no	0.502	0.515429	no
Malb_575	Metal_1901	METAL_RS09220	1-aminocyclopropane-1-carboxylate deaminase/D-cysteine desulfhydrase	0.524	0.578741	no	-0.719	NA	no
Malb_705		METAL_RS09225	DUF4231 domain-containing protein	-0.479	0.668883	no	0.579	0.470966	no
Malb_828	Metal_1903	METAL_RS09230	PHP domain-containing protein	-2.417	0.00910531	yes	-1.624	0.108666	no
Malb_973	Metal_1904	METAL_RS09235	ABC transporter ATP-binding protein	-1.251	0.0624091	no	-0.088	0.909508	no
Malb_358	Metal_1905	METAL_RS09240	transglycosylase SLT domain-containing protein	0.888	0.355353	no	0.787	0.341541	no
Malb_341	Metal_1906	METAL_RS09245	3-hydroxyacyl-[acyl-carrier-protein] dehydratase FabA	-1.054	0.275426	no	-1.225	0.159248	no
Malb_37	Metal_1907	METAL_RS09250	beta-ketoacyl-ACP synthase I	-0.093	0.917036	no	0.29	0.614303	no
Malb_429	Metal_1908	METAL_RS09255	tRNA 2-thiocytidine(32) synthetase TtcA	0.656	0.456769	no	-0.284	0.707975	no
Malb_913	Metal_1909	METAL_RS09260	DEAD/DEAH box helicase	0.804	0.402484	no	1.281	0.113634	no
Malb_18	Metal_1910	METAL_RS09265	rhodanese-like domain-containing protein	1.105	0.14384	no	0.908	NA	no
Malb_139	Metal_1911	METAL_RS09270	class I SAM-dependent methyltransferase	1.284	0.0937086	no	1.282	NA	no
Malb_177	Metal_1912	METAL_RS09275	LysR family transcriptional regulator	0.507	0.655276	no	-1.127	0.155196	no
Malb_265	Metal_1913	METAL_RS09280	capsular biosynthesis protein	1.713	0.0122758	yes	1.496	0.0369622	yes
Malb_979	Metal_1914	METAL_RS09285	glycosyltransferase family 4 protein	1.093	0.123298	no	1.211	0.0730541	no
Malb_866	Metal_1915	METAL_RS09290	SDR family oxidoreductase	1.008	0.155649	no	1.715	0.0115852	yes
Malb_493	Metal_1916	METAL_RS09295	UDP-N-acetylglucosamine 2-epimerase (non-hydrolyzing)	1.083	0.14002	no	1.66	0.0186949	yes
Malb_366	Metal_1917	METAL_RS09300	polysaccharide biosynthesis protein	0.329	0.811865	no	1.906	0.0369622	yes
Malb_167	Metal_1918	METAL_RS09305	SDR family oxidoreductase	1.173	0.0350483	yes	0.85	0.127618	no
Malb_176	Metal_1919	METAL_RS09310	glycosyltransferase family 4 protein	0.893	0.356493	no	1.505	0.0704222	no
Malb_997	Metal_1920	METAL_RS09315	glycosyltransferase	1.564	0.172923	no	2.483	0.0236743	yes
Malb_675	Metal_1921	METAL_RS09320	NAD(P)-dependent oxidoreductase	1.592	0.0275333	yes	1.291	0.0716211	no
Malb_538		METAL_RS09325	glycosyltransferase	1.486	0.00635903	yes	0.935	0.101353	no
Malb_552	Metal_1923	METAL_RS09330	hypothetical protein	1.708	0.0184965	yes	0.881	NA	no
Malb_209	Metal_1924	METAL_RS09335	lipopolysaccharide biosynthesis protein	1.865	0.00139699	yes	0.489	0.466086	no
Malb_385		METAL_RS09340	sulfotransferase	1.277	0.0207651	yes	0.375	0.523592	no
Malb_815	Metal_1926	METAL_RS09345	ATP-grasp domain-containing protein	1.656	0.00590418	yes	0.607	0.345698	no
Malb_903	Metal_1927	METAL_RS09350	dTDP-4-dehydro-6-deoxyglucose aminotransferase	1.476	0.0215053	yes	1.323	0.0458647	yes
Malb_648	Metal_1928	METAL_RS09355	acyltransferase	1.078	0.177737	no	0.096	0.911652	no
Malb_114	Metal_1929	METAL_RS09360	adenylyl-sulfate kinase	1.228	0.10984	no	0.793	0.282218	no
Malb_556	Metal_1930	METAL_RS09365	3'(2'),5'-bisphosphate nucleotidase CysQ	0.32	0.827264	no	0.125	0.909508	no
Malb_632	Metal_1931	METAL_RS09370	tRNA guanosine(34) transglycosylase Tgt	1.321	0.228152	no	1.158	0.245525	no
Malb_509	Metal_1932	METAL_RS09375	preprotein translocase subunit YajC	0.664	0.325861	no	-0.683	0.242778	no
Malb_157	Metal_1933	METAL_RS09380	protein translocase subunit SecD	0.74	0.599596	no	1.663	0.110624	no
Malb_708	Metal_1934	METAL_RS09385	protein translocase subunit SecF	1.14	0.0637258	no	0.663	0.282553	no
Malb_380	Metal_1935	METAL_RS09390	nucleoside-diphosphate kinase	1.249	0.101925	no	0.702	0.345286	no
Malb_622	Metal_1936	METAL_RS09395	bifunctional tRNA (adenosine(37)-C2)-methyltransferase TrmG/ribosomal RNA large subunit methyltransferase RlmN	0.654	0.436127	no	0.576	0.416969	no
Malb_716	Metal_1937	METAL_RS09400	type IV pilus biogenesis/stability protein PilW	0.807	0.450035	no	1.731	0.0484066	yes
Malb_787	Metal_1938	METAL_RS09405	histidine--tRNA ligase	0.619	0.368877	no	0.858	0.143697	no
Malb_399	Metal_1939	METAL_RS09410	tetratricopeptide repeat protein	0.95	0.0867844	no	0.439	0.429752	no
Malb_354	Metal_1940	METAL_RS09415	outer membrane protein assembly factor BamB	0.999	0.283422	no	1.824	0.0320276	yes
Malb_310	Metal_1941	METAL_RS09420	ribosome biogenesis GTPase Der	1.202	0.125457	no	1.222	0.107019	no
#N/A		METAL_RS09425	hypothetical protein	0.267	0.873951	no	2.378	0.0320414	yes
Malb_738	Metal_1942	METAL_RS09430	thiol peroxidase	1.001	0.242454	no	-0.158	0.849752	no
Malb_981	Metal_1944	METAL_RS09435	class I SAM-dependent methyltransferase	0.462	0.691747	no	0.544	0.49786	no
Malb_845	Metal_1945	METAL_RS09440	HlyD family efflux transporter periplasmic adaptor subunit	-1.137	0.367961	no	0.73	NA	no
Malb_3104	Metal_1946	METAL_RS09445	efflux transporter outer membrane subunit	-0.932	0.520231	no	0.728	NA	no
Malb_104	Metal_1947	METAL_RS09450	DHA2 family efflux MFS transporter permease subunit	-1.509	0.0789963	no	-0.395	NA	no
Malb_110	Metal_1948	METAL_RS09455	transposase	0.495	0.748734	no	-0.021	NA	no
Malb_942	Metal_1950	METAL_RS09465	LemA family protein	0.051	0.962543	no	0.087	0.90611	no
Malb_726	Metal_1951	METAL_RS09470	Beta-propeller domains of methanol dehydrogenase type, YgcG family protein	-0.213	0.805814	no	0.268	0.65574	no
Malb_580	Metal_1952	METAL_RS09475	membrane protein	-0.04	0.968079	no	0.063	NA	no
Malb_403	Metal_1953	METAL_RS09480	hypothetical protein	-0.877	0.537293	no	-0.963	NA	no
Malb_355	Metal_1954	METAL_RS09485	LysR family transcriptional regulator	-0.254	0.810202	no	-0.161	0.82845	no
Malb_211	Metal_1956	METAL_RS09490	catalase/peroxidase HPI	-0.425	0.582476	no	0.406	0.489176	no
Malb_774	Metal_1958	METAL_RS09495	OmpA family protein	-0.391	0.580215	no	-0.15	0.791919	no
Malb_634	Metal_1959	METAL_RS09500	exosortase system-associated protein, TIGR04073 family	-0.304	0.862014	no	-1.618	0.142133	no
Malb_589	Metal_1960	METAL_RS09505	NADH-quinone oxidoreductase subunit E	-0.768	0.275426	no	-0.551	0.386521	no
Malb_848	Metal_1961	METAL_RS09510	DUF2309 domain-containing protein	-0.807	0.193996	no	-0.415	0.481412	no
Malb_891	Metal_1962	METAL_RS09515	NADH-quinone oxidoreductase subunit M	0.459	0.591139	no	-0.657	0.297808	no
Malb_506	Metal_1963	METAL_RS09520	DUF2309 domain-containing protein	0.822	0.278418	no	0.969	0.153783	no
Malb_386	Metal_1964	METAL_RS09525	hypothetical protein	0.711	0.408615	no	1.505	0.0354724	yes
Malb_837	Metal_1965	METAL_RS09530	NADH-quinone oxidoreductase subunit M	0.337	0.648779	no	0.391	0.459916	no
Malb_197	Metal_1966	METAL_RS09535	NADH-quinone oxidoreductase subunit M	0.676	0.400284	no	0.799	0.232295	no
#N/A		METAL_RS09540	(2Fe-2S)-binding protein	1.955	0.0421945	yes	2.051	NA	no
Malb_627	Metal_1968	METAL_RS09545	DUF502 domain-containing protein	0.377	0.891225	no	-1.235	0.493204	no
#N/A	Metal_1970	METAL_RS09550	transposase	-1.158	NA	no	-0.174	NA	no
Malb_3533	Metal_1971	METAL_RS09555	formate--tetrahydrofolate ligase	2.009	0.030799	yes	1.103	0.246035	no
Malb_3453	Metal_1972	METAL_RS09560	type II toxin-antitoxin system VapC family toxin	2.692	0.0287595	yes	-0.933	NA	no
Malb_3360	Metal_1973	METAL_RS09565	hypothetical protein	1.18	0.518864	no	-1.245	NA	no
Malb_3507	Metal_1974	METAL_RS09570	serine hydroxymethyltransferase	1.091	0.0468775	yes	-0.086	0.889787	no
Malb_3796	Metal_1975	METAL_RS09575	glycerate kinase	1.145	0.299535	no	1.554	0.114785	no
Malb_3126	Metal_1976	METAL_RS09580	methylenetetrahydrofolate dehydrogenase	-0.744	0.4399	no	0.624	0.44322	no
Malb_3554	Metal_1977	METAL_RS09585	malate dehydrogenase	0.072	0.922955	no	0.245	0.610355	no
Malb_3549	Metal_1978	METAL_RS09590	D-glycerate dehydrogenase	1.207	0.207548	no	0.872	0.320286	no
Malb_3516	Metal_1979	METAL_RS09595	aminotransferase class V-fold PLP-dependent enzyme	1.319	0.152798	no	0.67	0.453999	no
Malb_3708	Metal_1980	METAL_RS09600	VWA domain-containing protein	-0.447	0.68046	no	0.592	NA	no
Malb_3319	Metal_1981	METAL_RS09605	hypothetical protein	-1.816	NA	no	-4.219	NA	no
Malb_3441		METAL_RS09610	hypothetical protein	0.39	NA	no	0.703	NA	no
Malb_3391	Metal_1983	METAL_RS09615	response regulator transcription factor	0.355	0.770593	no	0.103	NA	no
Malb_3031	Metal_1984	METAL_RS09620	HAMP domain-containing histidine kinase	0.011	0.992467	no	0.456	0.411381	no
Malb_3281	Metal_1986	METAL_RS09625	CoA ester lyase	0.75	0.57666	no	0.741	0.468722	no
Malb_3337	Metal_1987	METAL_RS09630	malate--CoA ligase subunit beta	1.025	0.379478	no	1.127	0.254282	no
Malb_3465	Metal_1988	METAL_RS09635	succinate--CoA ligase subunit alpha	0.993	0.299046	no	1.836	0.0329945	yes
#N/A		METAL_RS09640	hypothetical protein	0.11	0.889035	no	0.115	0.832753	no
Malb_3608	Metal_1989	METAL_RS09645	cytochrome-c peroxidase	-0.759	0.395684	no	-0.292	0.713773	no
Malb_3514	Metal_1990	METAL_RS09650	hypothetical protein	-0.161	0.872763	no	0.065	NA	no
Malb_3987	Metal_1991	METAL_RS09655	exopolyphosphatase	-0.034	0.980944	no	-1.276	0.0907085	no
Malb_3852	Metal_1992	METAL_RS09660	ABC transporter ATP-binding protein	0.742	0.631313	no	1.909	0.0839852	no
Malb_3229	Metal_1993	METAL_RS09665	ABC transporter permease	0.948	0.182281	no	0.71	0.279307	no
Malb_3870	Metal_1994	METAL_RS09670	oxaloacetate decarboxylase	0.455	0.775045	no	-0.339	0.764377	no
Malb_3925	Metal_1995	METAL_RS09675	sodium-extruding oxaloacetate decarboxylase subunit alpha	0.723	0.296614	no	1.22	0.0492789	yes
Malb_3766	Metal_1996	METAL_RS09680	sodium ion-translocating decarboxylase subunit beta	0.764	0.419773	no	2.031	0.0119589	yes
Malb_3645	Metal_1997	METAL_RS09685	hypothetical protein	2.121	0.000400129	yes	0.819	NA	no
Malb_3436	Metal_1998	METAL_RS09690	OmpA family protein	-0.751	0.408615	no	-0.485	0.539374	no
Malb_3440	Metal_1999	METAL_RS09695	hypothetical protein	-0.313	0.810202	no	-0.899	NA	no
Malb_3999	Metal_2001	METAL_RS09700	protein involved in stress response	-0.618	0.219902	no	-0.435	0.35184	no
Malb_3112	Metal_2002	METAL_RS09705	tellurite resistance TerB family protein	-0.078	0.930719	no	0.175	0.760802	no
Malb_3111	Metal_2003	METAL_RS09710	ATP-dependent zinc metalloprotease FtsH	-1.047	0.132823	no	-0.291	0.679913	no
Malb_3464	Metal_2004	METAL_RS09715	tRNA epoxyqueuosine(34) reductase QueG	0.048	0.959813	no	0.264	0.659459	no
Malb_3481	Metal_2005	METAL_RS09720	MarR family transcriptional regulator	-0.137	0.898136	no	-0.917	0.169869	no
Malb_3070	Metal_2006	METAL_RS09725	DUF2024 family protein	0.6	0.722307	no	-1.328	0.246035	no
Malb_3613	Metal_2007	METAL_RS09730	ribosome small subunit-dependent GTPase A	0.961	0.236356	no	0.5	0.510902	no
Malb_3256	Metal_2008	METAL_RS09735	M48 family metallopeptidase	-0.296	0.777545	no	-1.017	0.146388	no
Malb_3763	Metal_2009	METAL_RS09740	oligoribonuclease	-0.3	0.775045	no	-0.043	0.956296	no
Malb_3032	Metal_2010	METAL_RS09745	serine--tRNA ligase	0.609	0.42852	no	0.507	0.436275	no
Malb_3910	Metal_2011	METAL_RS09750	hypothetical protein	1.619	0.0361836	yes	0.725	NA	no
Malb_3317	Metal_2012	METAL_RS09755	MBOAT family protein	0.798	0.211264	no	-0.362	0.545011	no
Malb_3539	Metal_2013	METAL_RS09760	hypothetical protein	-0.629	0.641355	no	-0.303	NA	no
Malb_3284	Metal_2014	METAL_RS09765	hsp70 family protein	0.451	0.718661	no	0.615	0.477833	no
#N/A	Metal_2015	METAL_RS09770	tRNA-Phe	-2.814	0.0283371	yes	-1.259	NA	no
#N/A	Metal_2016	METAL_RS09775	tRNA-Phe	1.799	0.183442	no	-1.836	0.143697	no
Malb_3455		METAL_RS09780	hypothetical protein	-1.569	NA	no	-1.452	NA	no
Malb_3500	Metal_2018	METAL_RS09785	succinate dehydrogenase, cytochrome b556 subunit	-0.143	0.901121	no	-1.233	0.0872621	no
Malb_3602	Metal_2019	METAL_RS09790	succinate dehydrogenase, hydrophobic membrane anchor protein	0.275	0.858509	no	1.889	0.0502341	no
Malb_3779	Metal_2020	METAL_RS09795	succinate dehydrogenase flavoprotein subunit	0.208	0.824768	no	0.678	0.270029	no
Malb_3976	Metal_2021	METAL_RS09800	succinate dehydrogenase iron-sulfur subunit	0	0.999984	no	0.787	0.205113	no
Malb_3152	Metal_2022	METAL_RS09805	hypothetical protein	0.814	0.315584	no	1.671	0.0218563	yes
Malb_3270	Metal_2023	METAL_RS09810	cyclase family protein	-0.584	0.506613	no	-0.202	0.78619	no
Malb_3176	Metal_2024	METAL_RS09815	DUF4398 domain-containing protein	-1.457	0.0579842	no	-0.858	NA	no
Malb_3883		METAL_RS09820	DUF4398 domain-containing protein	-1.38	0.0339465	yes	-0.879	NA	no
#N/A	Metal_2026	METAL_RS09825	IS5 family transposase	0.552	NA	no	-0.861	NA	no
Malb_1019		METAL_RS09830	OmpA family protein	-0.405	NA	no	-1.394	NA	no
Malb_1897	Metal_2027	METAL_RS09835	CDP-diacylglycerol--glycerol-3-phosphate 3-phosphatidyltransferase	0.201	0.909606	no	-0.474	0.682103	no
Malb_1211	Metal_2028	METAL_RS09845	hypothetical protein	-0.455	0.787354	no	0.363	0.75948	no
Malb_1669	Metal_2029	METAL_RS09850	molybdopterin molybdotransferase MoeA	0.29	0.801841	no	1.439	0.058154	no
Malb_1658	Metal_2030	METAL_RS09855	sulfur oxidation c-type cytochrome SoxA	0.182	0.864525	no	0.678	NA	no
Malb_1512	Metal_2031	METAL_RS09860	thiosulfate oxidation carrier complex protein SoxZ	0.347	0.86705	no	0.361	NA	no
Malb_1650	Metal_2032	METAL_RS09865	thiosulfate oxidation carrier protein SoxY	0.253	0.897263	no	3.271	NA	no
Malb_1769	Metal_2033	METAL_RS09870	sulfur oxidation c-type cytochrome SoxX	0.335	0.879166	no	1.474	NA	no
Malb_1235	Metal_2034	METAL_RS09875	thiamine phosphate synthase	-0.508	0.579073	no	0.156	NA	no
Malb_1937	Metal_2035	METAL_RS09880	hydroxymethylpyrimidine/phosphomethylpyrimidine kinase	-0.099	0.940842	no	0.672	0.413635	no
Malb_1322	Metal_2036	METAL_RS09885	dihydroxy-acid dehydratase	0.328	0.762838	no	1.401	0.0509735	no
Malb_1077		METAL_RS09890	acyl-CoA dehydrogenase	0.551	0.452115	no	0.896	0.118257	no
Malb_1471	Metal_2038	METAL_RS09895	3-hydroxyacyl-CoA dehydrogenase/enoyl-CoA hydratase family protein	-0.197	0.86095	no	1.142	0.106053	no
Malb_1489	Metal_2039	METAL_RS09900	thiolase family protein	-0.623	0.37038	no	-0.27	0.663185	no
Malb_1120	Metal_2040	METAL_RS09905	alpha/beta fold hydrolase	-0.799	0.247976	no	-0.507	0.432849	no
Malb_1324	Metal_2041	METAL_RS09910	VacJ family lipoprotein	-0.266	0.737765	no	-0.253	0.648446	no
Malb_1659	Metal_2042	METAL_RS09915	GNAT family N-acetyltransferase	-0.375	0.746784	no	0.836	0.282584	no
Malb_1484	Metal_2043	METAL_RS09920	hemerythrin family protein	2.388	0.515428	no	-1.11	0.709312	no
Malb_1079	Metal_2044	METAL_RS09925	4-hydroxy-tetrahydrodipicolinate reductase	-0.287	0.695842	no	0.47	0.356315	no
Malb_1059	Metal_2045	METAL_RS09930	molecular chaperone DnaJ	-0.992	0.175609	no	-0.067	0.93416	no
Malb_1917	Metal_2046	METAL_RS09935	molecular chaperone DnaK	-1.175	0.0338101	yes	0.182	0.764377	no
Malb_1828	Metal_2047	METAL_RS09940	nucleotide exchange factor GrpE	-1.298	0.00342297	yes	0.016	0.976854	no
Malb_1701	Metal_2048	METAL_RS09945	heat-inducible transcriptional repressor HrcA	0.597	0.416355	no	-0.961	0.115732	no
Malb_1695	Metal_2049	METAL_RS09950	IS200/IS605 family transposase	0.682	NA	no	-2.469	NA	no
Malb_1749	Metal_2050	METAL_RS09955	NAD(+) kinase	0.605	0.578506	no	-0.481	0.558795	no
Malb_1005	Metal_2051	METAL_RS09960	DNA repair protein RecN	-0.229	0.885859	no	1.847	0.0732266	no
Malb_1027	Metal_2052	METAL_RS09965	agmatine deiminase family protein	-0.173	0.861765	no	0.513	0.415283	no
Malb_1066	Metal_2053	METAL_RS09970	DUF4359 domain-containing protein	1.881	0.0147763	yes	0.812	NA	no
Malb_1953	Metal_2054	METAL_RS09975	nucleoside triphosphate pyrophosphohydrolase family protein	-1.355	0.0139929	yes	-0.338	0.582031	no
Malb_1727	Metal_2055	METAL_RS09980	rhodanese-like domain-containing protein	-2.674	4.97863e-08	yes	-2.026	0.000413787	yes
Malb_1399	Metal_2056	METAL_RS09985	hypothetical protein	-2.454	9.47736e-06	yes	-2.995	7.11035e-08	yes
Malb_1530	Metal_2057	METAL_RS09990	hypothetical protein	-3.691	7.30515e-12	yes	-3.228	9.69316e-09	yes
Malb_1693	Metal_2058	METAL_RS09995	M28 family peptidase	-2.022	0.0003628	yes	0.043	0.952634	no
Malb_1829	Metal_2059	METAL_RS10000	hypothetical protein	-0.546	0.785904	no	-1.312	NA	no
Malb_1858		METAL_RS10005	hypothetical protein	-0.631	0.649849	no	-1.247	0.204719	no
Malb_1733	Metal_2061	METAL_RS10010	VacJ family lipoprotein	-0.143	0.887928	no	-0.793	0.224438	no
Malb_1160	Metal_2063	METAL_RS10015	hypothetical protein	0.959	0.440774	no	-0.571	NA	no
Malb_1229	Metal_2064	METAL_RS10020	HEAT repeat domain-containing protein	-1.732	0.0350483	yes	-1.506	0.0758324	no
Malb_1241	Metal_2065	METAL_RS10025	type II toxin-antitoxin system HicB family antitoxin	-0.306	0.869414	no	-0.619	0.619344	no
Malb_1121	Metal_2066	METAL_RS10030	DEAD/DEAH box helicase	0.454	0.713423	no	0.661	0.443075	no
Malb_1464	Metal_2067	METAL_RS10035	4-hydroxy-tetrahydrodipicolinate synthase	-0.073	0.942378	no	-0.419	0.49786	no
Malb_1143	Metal_2069	METAL_RS10050	phosphoribosylformylglycinamidine synthase	0.626	0.577478	no	1.54	0.0635755	no
Malb_1397	Metal_2071	METAL_RS10060	Hsp20/alpha crystallin family protein	-0.82	0.357387	no	-0.403	0.615729	no
Malb_1840	Metal_2073	METAL_RS10065	hypothetical protein	-1.322	0.454385	no	-1.061	NA	no
Malb_1057	Metal_2075	METAL_RS10070	hypothetical protein	-2.169	0.204851	no	-1.365	0.401051	no
Malb_1242	Metal_2076	METAL_RS10075	DUF29 domain-containing protein	-0.358	0.748923	no	0.216	0.790294	no
Malb_1638	Metal_2077	METAL_RS10080	hypothetical protein	-1.787	0.236163	no	-1.251	NA	no
Malb_1273	Metal_2078	METAL_RS10085	zonula occludens toxin	-0.504	0.702389	no	-0.99	0.277326	no
#N/A	Metal_2079	METAL_RS10090	DUF2523 domain-containing protein	0.44	0.86272	no	-1.042	NA	no
Malb_1899		METAL_RS10095	hypothetical protein	0.326	0.738147	no	-0.795	NA	no
Malb_1743	Metal_2082	METAL_RS10100	hypothetical protein	-0.243	0.889794	no	-0.428	NA	no
Malb_1175	Metal_2083	METAL_RS10105	hypothetical protein	-0.784	NA	no	-0.832	NA	no
Malb_1730	Metal_2084	METAL_RS10110	hypothetical protein	0.329	NA	no	1.869	NA	no
Malb_1586	Metal_2085	METAL_RS10115	hypothetical protein	1.865	NA	no	-2.732	NA	no
Malb_1502	Metal_2086	METAL_RS10120	phage replication protein CRI	0.308	NA	no	-1.545	NA	no
Malb_1493	Metal_2087	METAL_RS10125	hypothetical protein	0	NA	no	-2.374	NA	no
Malb_1438		METAL_RS10130	hypothetical protein	-0.783	NA	no	-1.634	NA	no
#N/A	Metal_2089	METAL_RS10135	hypothetical protein	-1.517	0.0817704	no	-0.828	0.34598	no
Malb_1306	Metal_2091	METAL_RS10140	hypothetical protein	-0.222	0.86095	no	0.073	0.936233	no
Malb_1204	Metal_2093	METAL_RS10145	TonB-dependent receptor	-0.095	0.939993	no	-0.881	0.252482	no
Malb_1152	Metal_2094	METAL_RS10150	lactoylglutathione lyase	0.229	0.870774	no	-0.857	0.343244	no
Malb_1144	Metal_2095	METAL_RS10155	DNA-3-methyladenine glycosylase I	0.194	0.852041	no	0.233	0.7361	no
Malb_1942	Metal_2096	METAL_RS10160	thymidine phosphorylase family protein	-0.215	0.827264	no	0.251	0.710713	no
#N/A	Metal_2097	METAL_RS10165	IS5 family transposase	0	NA	no	0	NA	no
Malb_1970	Metal_2098	METAL_RS10170	ribose-phosphate diphosphokinase	1.057	0.0801011	no	0.76	0.174661	no
Malb_1909	Metal_2099	METAL_RS10175	heavy metal sensor histidine kinase	-0.605	0.604208	no	-0.595	NA	no
Malb_1070	Metal_2100	METAL_RS10180	heavy metal response regulator transcription factor	-0.012	0.992628	no	0.457	NA	no
Malb_1197	Metal_2101	METAL_RS10185	sulfite exporter TauE/SafE family protein	-0.307	0.810202	no	-0.618	NA	no
Malb_1426	Metal_2102	METAL_RS10190	EamA family transporter	-0.487	0.757849	no	1.677	0.110696	no
Malb_1481	Metal_2103	METAL_RS10195	efflux RND transporter permease subunit	-0.169	0.860537	no	0.091	0.890069	no
Malb_1307	Metal_2104	METAL_RS10200	efflux RND transporter periplasmic adaptor subunit	0.9	0.555012	no	-0.612	NA	no
Malb_1448	Metal_2105	METAL_RS10205	TolC family protein	-1.318	0.500385	no	-1.389	NA	no
Malb_1060	Metal_2106	METAL_RS10210	hypothetical protein	-0.311	0.716587	no	-0.323	0.592783	no
Malb_1212	Metal_2107	METAL_RS10215	MFS transporter	-0.193	0.86272	no	0.856	0.229611	no
Malb_1106		METAL_RS10220	esterase	-0.194	0.823464	no	0.198	0.740206	no
#N/A		METAL_RS10225	hypothetical protein	0.484	0.790805	no	-0.346	NA	no
Malb_1994	Metal_2109	METAL_RS10230	hypothetical protein	0.901	0.341454	no	-1.06	0.195245	no
Malb_1883	Metal_2110	METAL_RS10235	recombinase family protein	-1.397	0.177737	no	-1.382	NA	no
#N/A	Metal_2111	METAL_RS10240	hypothetical protein	0.326	0.839205	no	-1.304	NA	no
#N/A	Metal_2112	METAL_RS10245	hypothetical protein	0.785	NA	no	-0.386	NA	no
Malb_1661	Metal_2113	METAL_RS10250	hypothetical protein	0.208	0.916763	no	-0.317	NA	no
Malb_1629	Metal_2114	METAL_RS10255	hypothetical protein	-0.588	0.770607	no	-0.833	NA	no
Malb_1382	Metal_2115	METAL_RS10260	hypothetical protein	-0.211	0.932133	no	-0.783	0.614037	no
Malb_1993	Metal_2116	METAL_RS10265	hypothetical protein	-0.436	0.796745	no	-0.798	0.489721	no
#N/A	Metal_2117	METAL_RS10270	tRNA-Ser	-4.85	0.0278758	yes	3.658	NA	no
Malb_3443	Metal_2118	METAL_RS10275	adenosylcobalamin-dependent ribonucleoside-diphosphate reductase	-0.362	0.63065	no	-0.421	0.443075	no
[truncated: 1,939 more rows]

## Sheet: Abbreviations
Abbreviation	Compound or Intermediate
THF	tetrahydrofolate
MFR	methanofuran
H4MPT	tetrahydromethanopterin
1,3DPG	1,3-bisphosphoglycerate
2PG	2-phosphoglycerate
3PG	3-phosphoglycerate
6PG	6-phosphogluconate
6PGL	6-phosphogluconolactonase
AcCoA	acetyl-CoA
CH=H4MPT	5,10-methenyl-H4MPT
CH=THF	5,10-methenylTHF
CH2-H4MPT	5,10-methylene-H4MPT
CH2-THF	5,10-MethyleneTHF
CHO-H4MPT	5-formyl-H4MPT
CHO-MFR	formyl-MFR
CHOO-	formate
CHO-THF	5-formyl-THF
CIT	citrate
DHAP	dihydroxyacetone phosphate
E4P	erythrose 4-phosphate
F6P	fructose 6-phosphate
FBP	fructose 1,6-bisphosphate
FUM	fumarate
G6P	glucose 6-phosphate
GAP	glyceraldehyde 3-phosphate
GLT	glycerate
GLX	glyoxylate
GLY	glycine
H6P	hexulose 6-phosphate
HPYR	hydroxypyruvate
ISOC	Isocitrate
KDPG	2-keto-3-deoxy-6-phosphogluconate
MAL	malate
OAA	oxaloacetate
PEP	phosphoenolpyruvate
PYR	pyruvate
R5P	ribose 5-phosphate
Ru5P	ribulose 5-phosphate
S7P	sedoheptulose 7-phosphate
SER	serine
SUC	succinate
SuCoA	succinyl-CoA
Tar-S	tartronate-S
X5P	xylulose 5-phosphate
α-KG	α-ketoglutarate
